# Supplementary material for: Diaqua­[(E)-2-(2-oxidobenzyl­idene­amino)-2-phenyl­acetato]zinc(II) dimethyl sulfoxide monosolvate
Source: Acta Crystallogr Sect E Struct Rep Online. 2009 Jun 6;65(Pt 7):m734. doi: 10.1107/S1600536809020741 (PMC2969243; doi:10.1107/S1600536809020741)
Supplement: Supplementary file 1 [file e-65-0m734-sup1.cif]

##############################################################################
###                                                                        ###
###        Electronic paper (Acta Crystallographica Section E)             ###
###                                                                        ###
##############################################################################
#                                                                            #
# This CIF contains the data in a paper accepted for publication in Acta     #
# Crystallographica Section E. It conforms to the requirements of Notes      #
# for Authors for Section E, and has been peer reviewed under the auspices   #
# of the IUCr Commission on Journals.                                        #
#                                                                            #
# Full details of the Crystallographic Information File format               #
# are given in the paper "The Crystallographic Information File (CIF):       #
# a New Standard Archive File for Crystallography" by S. R. Hall, F. H.      #
# Allen and I. D. Brown [Acta Cryst. (1991), A47, 655-685].                  #
#                                                                            #
# The current version of the core CIF dictionary is obtainable from          #
# ftp://ftp.iucr.org/pub/cif_core.dic. The current version number is 2.4.    #
#                                                                            #
# Software is freely available for graphical display of the structure(s) in  #
# this CIF.  For information consult the CIF home page http://www.iucr.org/  #
# cif/home.html                                                              #
#                                                                            #
# This file may be used for bona fide research purposes within the           #
# scientific community so long as proper attribution is given to the journal # 
# article from which it was obtained.                                        #
#                                                                            #
##############################################################################
                                             
data_global
_journal_date_recd_electronic     2009-05-31
_journal_date_accepted     2009-06-01
_journal_name_full     'Acta Crystallographica, Section E'
_journal_year     2009
_journal_volume     65
_journal_issue      7
_journal_page_first     m734
_journal_page_last     m734
_journal_paper_category     QM
_journal_coeditor_code     NG2591
_publ_contact_author_name     'Bo, Liu'
_publ_contact_author_address
;
School of Chemistry and Environment Engineering
Harbin University of Science and Technology
Harbin 150040
People's Republic of China
;
_publ_contact_author_email     liubo200400@vip.sina.com
_publ_contact_author_fax     '86-451-86392701'
_publ_contact_author_phone     '86-451-86392701'
_publ_section_title
;
Diaqua[(<i>E</i>)-2-(2-oxidobenzylideneamino)-2-phenylacetato]zinc(II)
dimethyl sulfoxide solvate
;
loop_
    _publ_author_name
    _publ_author_address
    'You, Jun'
;
School of Chemistry and Environment Engineering
Harbin University of Science and Technology
Harbin 150040
People's Republic of China
;
    'Liu, Bo'
;
School of Chemistry and Environment Engineering
Harbin University of Science and Technology
Harbin 150040
People's Republic of China
;
    'Pang, Yu-Jing'
;
School of Chemistry and Environment Engineering
Harbin University of Science and Technology
Harbin 150040
People's Republic of China
;
    'Wu, Qing-Cui'
;
School of Chemistry and Environment Engineering
Harbin University of Science and Technology
Harbin 150040
People's Republic of China
;
data_I
_chemical_name_systematic
;
Diaqua[(<i>E</i>)-2-(2-oxidobenzylideneamino)-2-phenylacetato]zinc(II)
dimethyl sulfoxide solvate
;
_chemical_name_common     ?
_chemical_formula_moiety     'C15 H15 N O5 Zn, C2 H6 O S'
_chemical_formula_sum     'C17 H21 N O6 S Zn'
_chemical_formula_iupac     ' [Zn (C15 H11 N O3) (H2 O)2] , C2 H6 O S'
_chemical_formula_weight     432.78
_chemical_melting_point     ?
_symmetry_cell_setting     triclinic
_symmetry_space_group_name_H-M     'P -1'
_symmetry_space_group_name_Hall     '-P 1'
loop_
    _symmetry_equiv_pos_as_xyz
    'x, y, z'
    '-x, -y, -z'
_cell_length_a     7.331(4)
_cell_length_b     9.318(5)
_cell_length_c     14.578(9)
_cell_angle_alpha     81.91(2)
_cell_angle_beta     81.37(2)
_cell_angle_gamma     80.18(2)
_cell_volume     963.4(9)
_cell_formula_units_Z     2
_cell_measurement_reflns_used     8052
_cell_measurement_theta_min     3.01
_cell_measurement_theta_max     27.48
_cell_measurement_temperature     291(2)
_exptl_crystal_description     block
_exptl_crystal_colour     colorless
_exptl_crystal_size_max     0.19
_exptl_crystal_size_mid     0.15
_exptl_crystal_size_min     0.13
_exptl_crystal_density_diffrn     1.492
_exptl_crystal_density_meas     ?
_exptl_crystal_density_method     'not measured'
_exptl_crystal_F_000     448
_exptl_absorpt_coefficient_mu     1.415
_exptl_absorpt_correction_type     multi-scan
_exptl_absorpt_process_details     '(ABSCOR; Higashi, 1995)'
_exptl_absorpt_correction_T_min     0.7768
_exptl_absorpt_correction_T_max     0.8374
_exptl_special_details
;
;
_diffrn_ambient_temperature     291(2)
_diffrn_radiation_type     MoK\a
_diffrn_radiation_wavelength     0.71073
_diffrn_radiation_source     'fine-focus sealed tube'
_diffrn_radiation_monochromator     graphite
_diffrn_measurement_device_type     'Rigaku R-AXIS RAPID'
_diffrn_measurement_method     '\w scan'
_diffrn_detector_area_resol_mean     ?
_diffrn_reflns_number     9415
_diffrn_reflns_av_R_equivalents     0.0235
_diffrn_reflns_av_sigmaI/netI     0.0305
_diffrn_reflns_theta_min     3.01
_diffrn_reflns_theta_max     27.47
_diffrn_reflns_theta_full     27.47
_diffrn_measured_fraction_theta_max     0.981
_diffrn_measured_fraction_theta_full     0.981
_diffrn_reflns_limit_h_min     -9
_diffrn_reflns_limit_h_max     8
_diffrn_reflns_limit_k_min     -12
_diffrn_reflns_limit_k_max     12
_diffrn_reflns_limit_l_min     -18
_diffrn_reflns_limit_l_max     18
_diffrn_standards_number     0
_diffrn_standards_interval_count     0
_diffrn_standards_interval_time     0
_diffrn_standards_decay_%     0
_refine_special_details
;
Refinement of <i>F</i>^2^ against ALL reflections. The weighted <i>R</i>-factor
<i>wR</i> and goodness of fit <i>S</i> are based on <i>F</i>^2^, conventional
<i>R</i>-factors <i>R</i> are based on <i>F</i>, with <i>F</i> set to zero for
negative <i>F</i>^2^. The threshold expression of <i>F</i>^2^ >
\s(<i>F</i>^2^) is used only for calculating <i>R</i>-factors(gt) <i>etc</i>.
and is not relevant to the choice of reflections for refinement.
<i>R</i>-factors based on <i>F</i>^2^ are statistically about twice as large
as those based on <i>F</i>, and <i>R</i>- factors based on ALL data will be
even larger.
;
_reflns_number_total     4331
_reflns_number_gt     3751
_reflns_threshold_expression     >2sigma(I)
_refine_ls_structure_factor_coef     Fsqd
_refine_ls_matrix_type     full
_refine_ls_R_factor_all     0.0387
_refine_ls_R_factor_gt     0.0325
_refine_ls_wR_factor_gt     0.0949
_refine_ls_wR_factor_ref     0.0978
_refine_ls_goodness_of_fit_ref     1.151
_refine_ls_restrained_S_all     1.151
_refine_ls_number_reflns     4331
_refine_ls_number_parameters     237
_refine_ls_number_restraints     0
_refine_ls_hydrogen_treatment     constr
_refine_ls_weighting_scheme     calc
_refine_ls_weighting_details
         'calc w=1/[\s^2^(Fo^2^)+(0.0512P)^2^+0.2263P] where P=(Fo^2^+2Fc^2^)/3'
_atom_sites_solution_hydrogens     geom
_atom_sites_solution_primary     direct
_atom_sites_solution_secondary     difmap
_refine_ls_shift/su_max     0.001
_refine_ls_shift/su_mean     0.000
_refine_diff_density_max     0.480
_refine_diff_density_min     -0.282
_refine_ls_extinction_method     none
_refine_ls_extinction_coef     ?
loop_
    _atom_type_symbol
    _atom_type_description
    _atom_type_scat_dispersion_real
    _atom_type_scat_dispersion_imag
    _atom_type_scat_source
    'C' 'C' 0.0033 0.0016
                         'International Tables Vol C Tables 4.2.6.8 and 6.1.1.4'
    'H' 'H' 0.0000 0.0000
                         'International Tables Vol C Tables 4.2.6.8 and 6.1.1.4'
    'N' 'N' 0.0061 0.0033
                         'International Tables Vol C Tables 4.2.6.8 and 6.1.1.4'
    'O' 'O' 0.0106 0.0060
                         'International Tables Vol C Tables 4.2.6.8 and 6.1.1.4'
    'Zn' 'Zn' 0.2839 1.4301
                         'International Tables Vol C Tables 4.2.6.8 and 6.1.1.4'
    'S' 'S' 0.1246 0.1234
                         'International Tables Vol C Tables 4.2.6.8 and 6.1.1.4'
_computing_data_collection     'RAPID-AUTO (Rigaku, 1998)'
_computing_cell_refinement     'RAPID-AUTO (Rigaku, 1998)'
_computing_data_reduction     'CrystalStructure (Rigaku/MSC, 2002)'
_computing_structure_solution     'SHELXS97 (Sheldrick, 2008)'
_computing_structure_refinement     'SHELXL97 (Sheldrick, 2008)'
_computing_molecular_graphics     'SHELXTL (Sheldrick, 2008)'
_computing_publication_material     'SHELXL97 (Sheldrick, 2008)'
loop_
    _atom_site_type_symbol
    _atom_site_label
    _atom_site_fract_x
    _atom_site_fract_y
    _atom_site_fract_z
    _atom_site_U_iso_or_equiv
    _atom_site_adp_type
    _atom_site_calc_flag
    _atom_site_refinement_flags
    _atom_site_occupancy
    _atom_site_disorder_assembly
    _atom_site_disorder_group
    C C1 0.9379(3) 0.7675(2) 0.26445(14) 0.0316(4) Uani d . 1 . .
    C C2 0.7789(4) 0.8689(3) 0.24967(18) 0.0451(5) Uani d . 1 . .
    H H2 0.6891 0.8462 0.2176 0.054 Uiso calc R 1 . .
    C C3 0.7553(5) 1.0041(3) 0.2831(2) 0.0589(7) Uani d . 1 . .
    H H3 0.6491 1.0719 0.2736 0.071 Uiso calc R 1 . .
    C C4 0.8891(5) 1.0382(3) 0.3305(2) 0.0671(9) Uani d . 1 . .
    H H4 0.8718 1.1284 0.3535 0.080 Uiso calc R 1 . .
    C C5 1.0461(5) 0.9402(3) 0.3436(2) 0.0612(8) Uani d . 1 . .
    H H5 1.1362 0.9643 0.3749 0.073 Uiso calc R 1 . .
    C C6 1.0726(4) 0.8041(3) 0.31051(17) 0.0457(6) Uani d . 1 . .
    H H6 1.1806 0.7379 0.3193 0.055 Uiso calc R 1 . .
    C C7 0.9648(3) 0.6175(2) 0.23069(14) 0.0286(4) Uani d . 1 . .
    H H7 1.0767 0.5582 0.2531 0.034 Uiso calc R 1 . .
    C C8 0.9913(3) 0.6342(2) 0.12286(14) 0.0287(4) Uani d . 1 . .
    C C9 0.7835(3) 0.4801(2) 0.34886(15) 0.0339(4) Uani d . 1 . .
    H H9 0.8721 0.4896 0.3862 0.041 Uiso calc R 1 . .
    C C10 0.6363(3) 0.3983(2) 0.39195(15) 0.0356(5) Uani d . 1 . .
    C C11 0.6505(4) 0.3309(3) 0.48364(17) 0.0521(6) Uani d . 1 . .
    H H11 0.7511 0.3425 0.5124 0.063 Uiso calc R 1 . .
    C C12 0.5219(5) 0.2490(4) 0.5320(2) 0.0635(8) Uani d . 1 . .
    H H12 0.5353 0.2044 0.5923 0.076 Uiso calc R 1 . .
    C C13 0.3711(5) 0.2339(4) 0.4894(2) 0.0655(8) Uani d . 1 . .
    H H13 0.2828 0.1781 0.5217 0.079 Uiso calc R 1 . .
    C C14 0.3488(4) 0.2995(3) 0.4004(2) 0.0559(7) Uani d . 1 . .
    H H14 0.2444 0.2886 0.3743 0.067 Uiso calc R 1 . .
    C C15 0.4808(3) 0.3834(3) 0.34729(15) 0.0392(5) Uani d . 1 . .
    C C16 0.1636(4) 0.2801(3) 0.1543(2) 0.0527(6) Uani d . 1 . .
    H H16A 0.2255 0.3352 0.1877 0.079 Uiso calc R 1 . .
    H H16B 0.0506 0.2573 0.1919 0.079 Uiso calc R 1 . .
    H H16C 0.1341 0.3372 0.0969 0.079 Uiso calc R 1 . .
    C C17 0.1686(4) 0.0495(3) 0.0617(2) 0.0495(6) Uani d . 1 . .
    H H17A 0.1290 0.1261 0.0143 0.074 Uiso calc R 1 . .
    H H17B 0.0612 0.0201 0.1014 0.074 Uiso calc R 1 . .
    H H17C 0.2381 -0.0330 0.0327 0.074 Uiso calc R 1 . .
    N N1 0.8040(2) 0.54080(19) 0.26458(12) 0.0301(4) Uani d . 1 . .
    O O1 0.8636(2) 0.60996(18) 0.08213(10) 0.0366(3) Uani d . 1 . .
    O O2 1.1404(2) 0.67381(19) 0.08264(11) 0.0400(4) Uani d . 1 . .
    O O3 0.4514(2) 0.4435(2) 0.26298(12) 0.0505(4) Uani d . 1 . .
    O O4 0.6986(3) 0.3510(2) 0.09429(13) 0.0581(5) Uani d . 1 . .
    H H23 0.6190 0.2942 0.0951 0.087 Uiso d R 1 . .
    H H24 0.7571 0.3634 0.0395 0.087 Uiso d R 1 . .
    O O5 0.4726(2) 0.7027(2) 0.11810(12) 0.0471(4) Uani d . 1 . .
    H H21 0.3578 0.6969 0.1193 0.071 Uiso d R 1 . .
    H H22 0.5174 0.7309 0.0626 0.071 Uiso d R 1 . .
    O O6 0.4740(2) 0.16387(19) 0.06180(12) 0.0447(4) Uani d . 1 . .
    S S1 0.31254(8) 0.11488(6) 0.12970(4) 0.03825(14) Uani d . 1 . .
    Zn Zn1 0.63958(3) 0.52441(3) 0.167315(16) 0.03534(10) Uani d . 1 . .
loop_
    _atom_site_aniso_label
    _atom_site_aniso_U_11
    _atom_site_aniso_U_22
    _atom_site_aniso_U_33
    _atom_site_aniso_U_12
    _atom_site_aniso_U_13
    _atom_site_aniso_U_23
    C1 0.0338(10) 0.0317(10) 0.0280(9) -0.0083(8) 0.0023(8) -0.0019(8)
    C2 0.0419(13) 0.0445(13) 0.0463(13) -0.0040(11) -0.0015(10) -0.0040(11)
    C3 0.0648(18) 0.0380(13) 0.0642(18) 0.0045(13) 0.0099(14) -0.0074(13)
    C4 0.104(3) 0.0411(15) 0.0562(17) -0.0236(17) 0.0161(17) -0.0183(13)
    C5 0.080(2) 0.0554(17) 0.0589(17) -0.0311(16) -0.0067(15) -0.0191(14)
    C6 0.0504(14) 0.0492(14) 0.0420(13) -0.0155(12) -0.0069(11) -0.0102(11)
    C7 0.0240(9) 0.0327(10) 0.0301(10) -0.0082(8) -0.0031(7) -0.0031(8)
    C8 0.0257(9) 0.0303(10) 0.0296(9) -0.0069(8) 0.0021(7) -0.0040(8)
    C9 0.0360(11) 0.0367(11) 0.0287(10) -0.0072(9) -0.0026(8) -0.0023(8)
    C10 0.0412(12) 0.0338(11) 0.0285(10) -0.0080(9) 0.0059(9) -0.0009(8)
    C11 0.0544(15) 0.0632(16) 0.0338(12) -0.0107(13) 0.0012(11) 0.0063(11)
    C12 0.070(2) 0.071(2) 0.0398(14) -0.0145(16) 0.0081(13) 0.0177(13)
    C13 0.073(2) 0.0637(18) 0.0534(16) -0.0298(16) 0.0221(15) 0.0079(14)
    C14 0.0502(15) 0.0702(18) 0.0470(14) -0.0287(14) 0.0107(12) -0.0001(13)
    C15 0.0409(12) 0.0429(12) 0.0321(11) -0.0141(10) 0.0088(9) -0.0035(9)
    C16 0.0515(15) 0.0485(14) 0.0578(16) -0.0065(12) 0.0028(12) -0.0166(12)
    C17 0.0400(13) 0.0417(13) 0.0701(17) -0.0152(11) -0.0069(12) -0.0076(12)
    N1 0.0288(8) 0.0341(9) 0.0271(8) -0.0091(7) -0.0001(7) -0.0014(7)
    O1 0.0290(7) 0.0560(10) 0.0274(7) -0.0179(7) -0.0024(6) -0.0014(7)
    O2 0.0281(7) 0.0587(10) 0.0355(8) -0.0200(7) 0.0042(6) -0.0064(7)
    O3 0.0414(9) 0.0763(12) 0.0367(9) -0.0303(9) -0.0009(7) 0.0050(8)
    O4 0.0618(12) 0.0754(13) 0.0467(10) -0.0448(10) 0.0172(9) -0.0239(9)
    O5 0.0268(8) 0.0655(11) 0.0470(9) -0.0145(8) -0.0050(7) 0.0094(8)
    O6 0.0350(8) 0.0511(10) 0.0497(10) -0.0179(7) 0.0021(7) -0.0060(8)
    S1 0.0338(3) 0.0366(3) 0.0427(3) -0.0104(2) -0.0032(2) 0.0048(2)
    Zn1 0.02999(15) 0.05017(18) 0.02839(14) -0.01813(11) -0.00285(9) 0.00044(10)
_geom_special_details
;
All e.s.d.'s (except the e.s.d. in the dihedral angle between two l.s. planes)
are estimated using the full covariance matrix. The cell e.s.d.'s are taken
into account individually in the estimation of e.s.d.'s in distances, angles
and torsion angles; correlations between e.s.d.'s in cell parameters are only
used when they are defined by crystal symmetry. An approximate (isotropic)
treatment of cell e.s.d.'s is used for estimating e.s.d.'s involving l.s.
planes.
;
loop_
    _geom_bond_atom_site_label_1
    _geom_bond_atom_site_label_2
    _geom_bond_site_symmetry_2
    _geom_bond_distance
    _geom_bond_publ_flag
    C1 C6 . 1.386(3) ?
    C1 C2 . 1.393(3) ?
    C1 C7 . 1.519(3) ?
    C2 C3 . 1.388(4) ?
    C2 H2 . 0.9300 ?
    C3 C4 . 1.383(5) ?
    C3 H3 . 0.9300 ?
    C4 C5 . 1.361(5) ?
    C4 H4 . 0.9300 ?
    C5 C6 . 1.393(4) ?
    C5 H5 . 0.9300 ?
    C6 H6 . 0.9300 ?
    C7 N1 . 1.469(3) ?
    C7 C8 . 1.544(3) ?
    C7 H7 . 0.9800 ?
    C8 O1 . 1.248(2) ?
    C8 O2 . 1.248(2) ?
    C9 N1 . 1.276(3) ?
    C9 C10 . 1.443(3) ?
    C9 H9 . 0.9300 ?
    C10 C11 . 1.405(3) ?
    C10 C15 . 1.430(3) ?
    C11 C12 . 1.365(4) ?
    C11 H11 . 0.9300 ?
    C12 C13 . 1.382(5) ?
    C12 H12 . 0.9300 ?
    C13 C14 . 1.376(4) ?
    C13 H13 . 0.9300 ?
    C14 C15 . 1.418(3) ?
    C14 H14 . 0.9300 ?
    C15 O3 . 1.310(3) ?
    C16 S1 . 1.777(3) ?
    C16 H16A . 0.9600 ?
    C16 H16B . 0.9600 ?
    C16 H16C . 0.9600 ?
    C17 S1 . 1.780(3) ?
    C17 H17A . 0.9600 ?
    C17 H17B . 0.9600 ?
    C17 H17C . 0.9600 ?
    N1 Zn1 . 2.0305(19) yes
    O1 Zn1 . 2.1047(17) yes
    O3 Zn1 . 1.9742(18) yes
    O4 Zn1 . 2.009(2) yes
    O4 H23 . 0.8500 ?
    O4 H24 . 0.8500 ?
    O5 Zn1 . 2.0015(19) yes
    O5 H21 . 0.8500 ?
    O5 H22 . 0.8499 ?
    O6 S1 . 1.5147(18) ?
loop_
    _geom_angle_atom_site_label_1
    _geom_angle_atom_site_label_2
    _geom_angle_atom_site_label_3
    _geom_angle_site_symmetry_1
    _geom_angle_site_symmetry_3
    _geom_angle
    _geom_angle_publ_flag
    C6 C1 C2 . . 119.6(2) ?
    C6 C1 C7 . . 119.8(2) ?
    C2 C1 C7 . . 120.64(19) ?
    C3 C2 C1 . . 119.6(3) ?
    C3 C2 H2 . . 120.2 ?
    C1 C2 H2 . . 120.2 ?
    C4 C3 C2 . . 120.3(3) ?
    C4 C3 H3 . . 119.9 ?
    C2 C3 H3 . . 119.9 ?
    C5 C4 C3 . . 120.2(2) ?
    C5 C4 H4 . . 119.9 ?
    C3 C4 H4 . . 119.9 ?
    C4 C5 C6 . . 120.4(3) ?
    C4 C5 H5 . . 119.8 ?
    C6 C5 H5 . . 119.8 ?
    C1 C6 C5 . . 119.9(3) ?
    C1 C6 H6 . . 120.1 ?
    C5 C6 H6 . . 120.1 ?
    N1 C7 C1 . . 111.97(16) ?
    N1 C7 C8 . . 108.26(15) ?
    C1 C7 C8 . . 109.72(17) ?
    N1 C7 H7 . . 108.9 ?
    C1 C7 H7 . . 108.9 ?
    C8 C7 H7 . . 108.9 ?
    O1 C8 O2 . . 124.70(19) ?
    O1 C8 C7 . . 118.68(17) ?
    O2 C8 C7 . . 116.62(18) ?
    N1 C9 C10 . . 126.4(2) ?
    N1 C9 H9 . . 116.8 ?
    C10 C9 H9 . . 116.8 ?
    C11 C10 C15 . . 119.5(2) ?
    C11 C10 C9 . . 116.5(2) ?
    C15 C10 C9 . . 124.1(2) ?
    C12 C11 C10 . . 122.4(3) ?
    C12 C11 H11 . . 118.8 ?
    C10 C11 H11 . . 118.8 ?
    C11 C12 C13 . . 118.6(3) ?
    C11 C12 H12 . . 120.7 ?
    C13 C12 H12 . . 120.7 ?
    C14 C13 C12 . . 121.5(3) ?
    C14 C13 H13 . . 119.3 ?
    C12 C13 H13 . . 119.3 ?
    C13 C14 C15 . . 121.7(3) ?
    C13 C14 H14 . . 119.2 ?
    C15 C14 H14 . . 119.2 ?
    O3 C15 C14 . . 118.8(2) ?
    O3 C15 C10 . . 124.8(2) ?
    C14 C15 C10 . . 116.4(2) ?
    S1 C16 H16A . . 109.5 ?
    S1 C16 H16B . . 109.5 ?
    H16A C16 H16B . . 109.5 ?
    S1 C16 H16C . . 109.5 ?
    H16A C16 H16C . . 109.5 ?
    H16B C16 H16C . . 109.5 ?
    S1 C17 H17A . . 109.5 ?
    S1 C17 H17B . . 109.5 ?
    H17A C17 H17B . . 109.5 ?
    S1 C17 H17C . . 109.5 ?
    H17A C17 H17C . . 109.5 ?
    H17B C17 H17C . . 109.5 ?
    C9 N1 C7 . . 119.69(18) ?
    C9 N1 Zn1 . . 124.24(15) ?
    C7 N1 Zn1 . . 115.85(13) ?
    C8 O1 Zn1 . . 116.45(13) ?
    C15 O3 Zn1 . . 125.28(15) ?
    Zn1 O4 H23 . . 121.1 ?
    Zn1 O4 H24 . . 117.3 ?
    H23 O4 H24 . . 109.4 ?
    Zn1 O5 H21 . . 118.0 ?
    Zn1 O5 H22 . . 108.9 ?
    H21 O5 H22 . . 109.0 ?
    O6 S1 C16 . . 104.74(13) ?
    O6 S1 C17 . . 106.13(13) ?
    C16 S1 C17 . . 98.10(13) yes
    O3 Zn1 O5 . . 97.31(8) yes
    O3 Zn1 O4 . . 96.26(9) yes
    O5 Zn1 O4 . . 118.61(9) yes
    O3 Zn1 N1 . . 92.18(8) yes
    O5 Zn1 N1 . . 119.53(8) yes
    O4 Zn1 N1 . . 119.38(9) yes
    O3 Zn1 O1 . . 171.33(6) yes
    O5 Zn1 O1 . . 87.49(8) yes
    O4 Zn1 O1 . . 87.69(7) yes
    N1 Zn1 O1 . . 79.16(7) yes
loop_
    _geom_torsion_atom_site_label_1
    _geom_torsion_atom_site_label_2
    _geom_torsion_atom_site_label_3
    _geom_torsion_atom_site_label_4
    _geom_torsion_site_symmetry_1
    _geom_torsion_site_symmetry_2
    _geom_torsion_site_symmetry_3
    _geom_torsion_site_symmetry_4
    _geom_torsion
    _geom_torsion_publ_flag
    C6 C1 C2 C3 . . . . -1.5(4) ?
    C7 C1 C2 C3 . . . . 178.5(2) ?
    C1 C2 C3 C4 . . . . 0.2(4) ?
    C2 C3 C4 C5 . . . . 0.9(5) ?
    C3 C4 C5 C6 . . . . -0.8(5) ?
    C2 C1 C6 C5 . . . . 1.6(4) ?
    C7 C1 C6 C5 . . . . -178.4(2) ?
    C4 C5 C6 C1 . . . . -0.5(4) ?
    C6 C1 C7 N1 . . . . 126.6(2) ?
    C2 C1 C7 N1 . . . . -53.4(3) ?
    C6 C1 C7 C8 . . . . -113.2(2) ?
    C2 C1 C7 C8 . . . . 66.9(3) ?
    N1 C7 C8 O1 . . . . 13.2(3) ?
    C1 C7 C8 O1 . . . . -109.3(2) ?
    N1 C7 C8 O2 . . . . -167.87(18) ?
    C1 C7 C8 O2 . . . . 69.7(2) ?
    N1 C9 C10 C11 . . . . 174.9(2) ?
    N1 C9 C10 C15 . . . . -5.4(4) ?
    C15 C10 C11 C12 . . . . 1.0(4) ?
    C9 C10 C11 C12 . . . . -179.3(3) ?
    C10 C11 C12 C13 . . . . -0.9(5) ?
    C11 C12 C13 C14 . . . . -0.2(5) ?
    C12 C13 C14 C15 . . . . 1.2(5) ?
    C13 C14 C15 O3 . . . . -179.8(3) ?
    C13 C14 C15 C10 . . . . -1.1(4) ?
    C11 C10 C15 O3 . . . . 178.6(2) ?
    C9 C10 C15 O3 . . . . -1.1(4) ?
    C11 C10 C15 C14 . . . . 0.0(3) ?
    C9 C10 C15 C14 . . . . -179.7(2) ?
    C10 C9 N1 C7 . . . . -178.51(19) ?
    C10 C9 N1 Zn1 . . . . -4.2(3) ?
    C1 C7 N1 C9 . . . . -77.4(2) ?
    C8 C7 N1 C9 . . . . 161.56(19) ?
    C1 C7 N1 Zn1 . . . . 107.87(16) ?
    C8 C7 N1 Zn1 . . . . -13.2(2) ?
    O2 C8 O1 Zn1 . . . . 174.12(17) ?
    C7 C8 O1 Zn1 . . . . -7.0(2) ?
    C14 C15 O3 Zn1 . . . . -165.10(19) ?
    C10 C15 O3 Zn1 . . . . 16.3(3) ?
    C15 O3 Zn1 O5 . . . . -139.4(2) ?
    C15 O3 Zn1 O4 . . . . 100.7(2) ?
    C15 O3 Zn1 N1 . . . . -19.2(2) ?
    C9 N1 Zn1 O3 . . . . 13.31(19) ?
    C7 N1 Zn1 O3 . . . . -172.18(14) ?
    C9 N1 Zn1 O5 . . . . 112.98(18) ?
    C7 N1 Zn1 O5 . . . . -72.52(15) ?
    C9 N1 Zn1 O4 . . . . -85.13(19) ?
    C7 N1 Zn1 O4 . . . . 89.38(15) ?
    C9 N1 Zn1 O1 . . . . -166.21(19) ?
    C7 N1 Zn1 O1 . . . . 8.29(13) ?
    C8 O1 Zn1 O5 . . . . 120.12(16) ?
    C8 O1 Zn1 O4 . . . . -121.10(16) ?
    C8 O1 Zn1 N1 . . . . -0.59(15) ?
loop_
    _geom_hbond_atom_site_label_D
    _geom_hbond_atom_site_label_H
    _geom_hbond_atom_site_label_A
    _geom_hbond_site_symmetry_A
    _geom_hbond_distance_DH
    _geom_hbond_distance_HA
    _geom_hbond_distance_DA
    _geom_hbond_angle_DHA
    O4 H23 O6 . 0.85 1.90 2.725(3) 163.8
    O4 H24 O2 2_765 0.85 1.88 2.695(3) 159.5
    O5 H21 O2 1_455 0.85 1.81 2.629(2) 161.2
    O5 H22 O6 2_665 0.85 1.93 2.742(3) 158.5
