# Supplementary material for: Diaqua­[(E)-2-(2-oxidobenzyl­idene­amino)-2-phenyl­acetato]zinc(II) dimethyl sulfoxide monosolvate
Source: Acta Crystallogr Sect E Struct Rep Online. 2009 Jun 6;65(Pt 7):m734. doi: 10.1107/S1600536809020741 (PMC2969243; doi:10.1107/S1600536809020741)
Supplement: Supplementary file 2 [file e-65-0m734-Isup2.hkl]

# 
# h,k,l, Fc-squared, Fo-squared, sigma(Fo-squared) and status flag 
# 
data_I
_shelx_title ' leusalZn in P-1                  P-1' 
_shelx_refln_list_code          4 
_shelx_F_calc_maximum      177.29 
_exptl_crystal_F_000       448.00 
_reflns_d_resolution_high  0.7703 
 
loop_ 
 _symmetry_equiv_pos_as_xyz 
 'x, y, z' 
 '-x, -y, -z' 
 
_cell_length_a     7.3313 
_cell_length_b     9.3181 
_cell_length_c    14.5780 
_cell_angle_alpha  81.910 
_cell_angle_beta   81.370 
_cell_angle_gamma  80.180 
 
_shelx_F_squared_multiplier     1.000 
 
loop_ 
 _refln_index_h 
 _refln_index_k 
 _refln_index_l 
 _refln_F_squared_calc 
 _refln_F_squared_meas 
 _refln_F_squared_sigma 
 _refln_observed_status 
   2   0   0       59.15       54.53      3.39 o 
   3   0   0      433.91      360.87      6.06 o 
   4   0   0      789.24      766.57     13.57 o 
   5   0   0       45.64       51.14      5.82 o 
   6   0   0     1175.55     1155.32     22.42 o 
   7   0   0      381.66      380.64      7.59 o 
   8   0   0       34.24       37.47      2.95 o 
   9   0   0        5.89        5.64      3.61 o 
  -9   1   0        4.04       -3.03      5.48 o 
  -8   1   0      172.43      177.12      4.75 o 
  -7   1   0      517.02      528.48      8.59 o 
  -6   1   0       88.59       94.84      2.04 o 
  -5   1   0      570.07      559.99      6.71 o 
  -4   1   0     1410.89     1386.05     17.00 o 
  -3   1   0      383.16      392.13      7.03 o 
  -1   1   0     6529.10     7365.16    215.70 o 
   1   1   0      339.72      333.48      2.74 o 
   2   1   0        2.07        1.94      0.69 o 
   3   1   0      506.57      473.64      6.06 o 
   4   1   0     1084.51     1067.09     18.42 o 
   5   1   0      311.55      330.09     11.15 o 
   6   1   0      490.70      502.16     11.88 o 
   7   1   0      105.60      106.45      3.64 o 
   8   1   0      262.23      263.20      9.45 o 
   9   1   0        3.51        2.96      3.18 o 
  -8   2   0        9.98       10.70      3.34 o 
  -7   2   0       40.46       37.41      3.51 o 
  -6   2   0       55.47       61.33      6.17 o 
  -5   2   0      229.85      203.94      3.86 o 
  -4   2   0      217.27      227.73      5.05 o 
  -3   2   0        2.43        2.69      0.61 o 
  -2   2   0     4018.85     4368.20    108.82 o 
  -1   2   0      765.98      752.00     11.27 o 
   0   2   0      936.57      889.28      9.51 o 
   1   2   0     1111.35     1188.25     24.72 o 
   2   2   0       40.11       43.80      1.10 o 
   3   2   0     3766.37     3844.22     92.22 o 
   4   2   0     1449.16     1398.44     18.84 o 
   5   2   0      623.05      625.45      9.46 o 
   6   2   0      566.86      585.77     17.45 o 
   7   2   0      487.31      463.14     11.39 o 
   8   2   0       71.58       66.65      5.09 o 
   9   2   0      132.56      122.66     10.42 o 
  -8   3   0        1.25        5.48      5.91 o 
  -7   3   0      588.67      591.62     15.77 o 
  -6   3   0       42.59       33.35      4.18 o 
  -5   3   0       94.29       99.22      8.00 o 
  -4   3   0      116.87       96.94      8.24 o 
  -3   3   0      341.75      391.40      8.48 o 
  -2   3   0       47.64       42.90      2.67 o 
  -1   3   0     4898.43     4852.65    115.36 o 
   0   3   0       56.31       52.49      1.93 o 
   1   3   0      180.98      205.13      2.65 o 
   2   3   0      701.52      609.34      6.93 o 
   3   3   0     1188.26     1096.12     12.34 o 
   4   3   0      633.75      635.12      8.21 o 
   5   3   0        7.36        9.44      1.68 o 
   6   3   0       36.46       30.54      2.36 o 
   7   3   0      164.34      166.98      9.21 o 
   8   3   0       29.47       26.67      2.55 o 
   9   3   0       61.07       75.86      5.57 o 
  -8   4   0       65.40       85.71      6.42 o 
  -7   4   0      204.25      208.63      7.97 o 
  -6   4   0       39.41       33.84      3.77 o 
  -5   4   0      259.09      286.38     14.06 o 
  -4   4   0      173.71      170.38      6.79 o 
  -3   4   0      355.59      361.84      9.21 o 
  -2   4   0      257.04      226.64      6.79 o 
  -1   4   0     1788.82     1702.51     25.61 o 
   0   4   0      102.11       83.85      5.45 o 
   1   4   0      315.68      324.29     11.27 o 
   2   4   0      473.39      468.38      5.22 o 
   3   4   0      761.02      731.41      8.97 o 
   4   4   0     1002.32     1067.13     14.31 o 
   5   4   0      330.11      316.23      5.32 o 
   6   4   0       25.55       26.96      1.79 o 
   7   4   0      497.37      529.30     16.24 o 
   8   4   0        0.79       -4.36      4.60 o 
   9   4   0       88.70       86.04      9.69 o 
  -7   5   0        5.35        4.86      4.61 o 
  -6   5   0        1.57        2.91      5.48 o 
  -5   5   0      202.06      185.89     14.78 o 
  -4   5   0      148.16      152.68      7.27 o 
  -3   5   0       34.18       40.96      4.12 o 
  -2   5   0       61.00       65.79      1.37 o 
  -1   5   0     2040.78     2022.88     48.96 o 
   0   5   0      827.48      755.20     17.21 o 
   1   5   0       13.20        9.53      1.70 o 
   2   5   0     2901.39     2991.08     47.21 o 
   3   5   0     1253.07     1228.54     16.84 o 
   4   5   0      433.56      433.35      6.27 o 
   5   5   0      659.35      612.59      9.13 o 
   6   5   0      984.39     1015.12     13.97 o 
   7   5   0      194.66      197.88      6.51 o 
   8   5   0        7.97       12.84      2.91 o 
   9   5   0       88.92       95.00      5.57 o 
  -7   6   0       17.45        7.87      5.11 o 
  -6   6   0        8.32        9.57      3.77 o 
  -5   6   0      245.86      265.86     19.15 o 
  -4   6   0      176.88      165.04      8.48 o 
  -3   6   0       24.45       19.63      4.12 o 
  -2   6   0      295.72      287.90      9.94 o 
  -1   6   0     1631.41     1584.14     24.75 o 
   0   6   0      314.90      298.35      5.22 o 
   1   6   0      723.71      708.22     25.33 o 
   2   6   0     2169.87     2174.35     32.90 o 
   3   6   0       93.01       94.94      3.64 o 
   4   6   0      123.66      121.29      4.12 o 
   5   6   0      291.12      274.15      4.28 o 
   6   6   0      250.07      251.08      6.06 o 
   7   6   0       42.38       47.53      5.94 o 
   8   6   0        2.82        4.12      2.42 o 
  -6   7   0       30.96       38.66      5.40 o 
  -5   7   0      106.60       97.43      8.72 o 
  -4   7   0        4.18        2.18      7.51 o 
  -3   7   0       46.56       35.14      5.57 o 
  -2   7   0      477.99      496.95     13.33 o 
  -1   7   0      115.70      113.63      3.83 o 
   0   7   0       72.35       72.12      3.00 o 
   1   7   0       34.55       35.22      2.31 o 
   2   7   0      482.29      465.49     14.30 o 
   3   7   0      573.03      559.47      9.02 o 
   4   7   0      521.62      511.72      8.24 o 
   5   7   0       62.94       61.18      3.76 o 
   6   7   0      444.63      449.47     11.03 o 
   7   7   0      104.41      114.55      3.26 o 
   8   7   0       32.66       35.78      2.31 o 
  -5   8   0       17.38       22.54      7.03 o 
  -4   8   0       16.23       11.39      5.57 o 
  -3   8   0       34.94       23.99      5.57 o 
  -2   8   0       98.45      123.15      3.45 o 
  -1   8   0      175.49      188.96      5.87 o 
   0   8   0      269.87      257.09      6.90 o 
   1   8   0       56.81       61.57      5.82 o 
   2   8   0      899.15      839.48     23.51 o 
   3   8   0      712.07      693.94     11.43 o 
   4   8   0      141.80      147.56      5.22 o 
   5   8   0      192.67      190.26      4.36 o 
   6   8   0      440.01      447.02      6.85 o 
   7   8   0       17.40       17.77      2.31 o 
  -5   9   0       36.57       34.66      8.00 o 
  -4   9   0       17.77       16.24      6.30 o 
  -3   9   0      109.92      113.18      9.21 o 
  -2   9   0      261.72      285.78     20.72 o 
  -1   9   0       79.31       84.44      5.29 o 
   0   9   0        0.01        0.18      1.86 o 
   1   9   0      223.23      215.93      6.17 o 
   2   9   0        1.44       -1.17      2.79 o 
   3   9   0        5.92        1.65      3.27 o 
   4   9   0       15.56       15.69      2.30 o 
   5   9   0       13.77       11.67      1.71 o 
   6   9   0      235.99      242.11      7.27 o 
   7   9   0        5.41        4.85      2.18 o 
  -3  10   0        2.46        7.51      9.94 o 
  -2  10   0        0.87       -2.91      4.36 o 
  -1  10   0       33.52       23.05      7.70 o 
   0  10   0        4.20        3.90      1.95 o 
   1  10   0        0.73       -2.09      2.64 o 
   2  10   0       50.41       45.50      3.77 o 
   3  10   0      205.15      222.82      6.27 o 
   4  10   0       29.61       33.02      7.76 o 
   5  10   0      208.85      207.38      6.79 o 
   6  10   0       55.72       68.83      4.12 o 
  -2  11   0       26.01       21.57      6.30 o 
  -1  11   0       53.96       44.28      5.94 o 
   0  11   0        0.37       -0.67      1.50 o 
   1  11   0      105.88      125.54      9.48 o 
   2  11   0      102.47      117.43      4.42 o 
   3  11   0        1.27        3.26      3.55 o 
   4  11   0       19.99       16.80      2.96 o 
  -4 -11   1        0.22        2.94      2.04 o 
  -3 -11   1       18.55       14.69      4.42 o 
  -2 -11   1       14.36        8.14      3.23 o 
  -1 -11   1       47.79       52.55     11.63 o 
   0 -11   1        0.38       -0.16      1.96 o 
   1 -11   1       45.06       50.59      3.81 o 
   2 -11   1       18.85       16.48     10.66 o 
  -6 -10   1      105.61      111.72      8.97 o 
  -5 -10   1       36.39       37.26      7.76 o 
  -4 -10   1       63.73       71.96      4.11 o 
  -3 -10   1      354.47      350.70      8.74 o 
  -2 -10   1        4.07        8.64      4.07 o 
  -1 -10   1        0.66       -0.04      2.55 o 
   0 -10   1      112.73      129.62      5.11 o 
   1 -10   1       58.77       71.50      4.68 o 
   2 -10   1        5.92        3.64      4.85 o 
   3 -10   1       39.85       47.99      8.00 o 
  -7  -9   1      126.15      119.48      5.33 o 
  -6  -9   1      150.09      153.59      4.02 o 
  -5  -9   1      237.03      222.33      5.73 o 
  -4  -9   1      283.36      286.57      6.42 o 
  -3  -9   1       39.56       48.11      9.94 o 
  -2  -9   1       27.04       22.91      3.04 o 
  -1  -9   1        4.79        3.32      2.14 o 
   0  -9   1       76.66       82.64      4.89 o 
   1  -9   1       27.94       29.28      5.82 o 
   2  -9   1        0.05        0.81      1.57 o 
   3  -9   1        5.93        3.64      5.09 o 
   4  -9   1        1.08       -2.67      5.33 o 
  -7  -8   1      130.21      124.08      4.51 o 
  -6  -8   1       65.07       55.30      3.15 o 
  -5  -8   1        5.47        4.07      1.62 o 
  -4  -8   1      160.32      152.08     10.42 o 
  -3  -8   1      174.23      179.43      5.70 o 
  -2  -8   1      390.69      378.69      8.24 o 
  -1  -8   1       22.95       26.05      2.55 o 
   0  -8   1      450.63      453.72     40.35 o 
   1  -8   1        6.22        1.63      2.36 o 
   2  -8   1      100.42      117.70      3.35 o 
   3  -8   1      357.28      358.20     22.78 o 
   4  -8   1      195.56      220.30     12.36 o 
   5  -8   1       37.62       44.84      7.76 o 
  -8  -7   1       15.78       16.61      2.23 o 
  -7  -7   1      349.80      376.87     19.99 o 
  -6  -7   1      727.14      711.77     14.78 o 
  -5  -7   1       88.61       94.08      5.94 o 
  -4  -7   1      971.76      926.41     13.20 o 
  -3  -7   1      652.09      627.96     14.66 o 
  -2  -7   1       79.02       77.56      2.91 o 
  -1  -7   1      654.75      636.21     13.81 o 
   0  -7   1      321.28      320.41      7.63 o 
   1  -7   1       21.69       25.00      3.49 o 
   2  -7   1      238.93      245.16      6.75 o 
   3  -7   1      361.98      361.11     13.33 o 
   4  -7   1       33.78       27.63      5.82 o 
   5  -7   1        4.31        3.88      5.09 o 
   6  -7   1        3.35        1.70      5.33 o 
  -8  -6   1      344.94      343.54      6.85 o 
  -7  -6   1      389.94      400.28      8.11 o 
  -6  -6   1       46.58       48.73      7.39 o 
  -5  -6   1       80.68       88.07      3.12 o 
  -4  -6   1      119.08      107.85     10.30 o 
  -3  -6   1       12.18       23.05      1.71 o 
  -2  -6   1        8.55        9.10      1.62 o 
  -1  -6   1     1704.06     1764.19     77.67 o 
   0  -6   1      480.37      488.17     10.06 o 
   1  -6   1      458.65      465.83     15.51 o 
   2  -6   1       23.94       22.01      3.34 o 
   3  -6   1        7.76        9.45      3.88 o 
   4  -6   1      236.30      251.32     16.96 o 
   5  -6   1       37.79       57.92      6.79 o 
   6  -6   1       21.42       16.55      4.02 o 
   7  -6   1       98.82       97.91      7.10 o 
  -8  -5   1      135.52      153.65     10.18 o 
  -7  -5   1      214.01      221.63      4.80 o 
  -6  -5   1       17.20       17.16      2.30 o 
  -5  -5   1      104.92      103.36      2.82 o 
  -4  -5   1      268.56      250.99      8.36 o 
  -3  -5   1     1132.17     1054.65     13.71 o 
  -2  -5   1       88.17       86.10      7.76 o 
  -1  -5   1      598.00      547.30     10.30 o 
   0  -5   1     1844.83     1756.26     77.80 o 
   1  -5   1     2010.77     2039.91     37.87 o 
   2  -5   1      546.19      589.85     37.69 o 
   3  -5   1      770.00      715.19     17.45 o 
   4  -5   1      321.52      330.33     17.45 o 
   5  -5   1       47.85       55.01      5.82 o 
   6  -5   1      179.15      197.30      7.37 o 
   7  -5   1      144.51      150.95      7.45 o 
  -9  -4   1        1.89        5.82      3.64 o 
  -8  -4   1      149.35      151.47      6.54 o 
  -7  -4   1      695.59      697.58     11.04 o 
  -6  -4   1       41.62       43.99      2.31 o 
  -5  -4   1      910.15      930.43     12.68 o 
  -4  -4   1     2567.80     2635.41     42.84 o 
  -3  -4   1     1352.58     1447.72     20.18 o 
  -2  -4   1       23.40       37.50      3.03 o 
  -1  -4   1      407.17      371.20      5.64 o 
   0  -4   1       27.74       20.26      2.65 o 
   1  -4   1      186.40      197.99      8.36 o 
   2  -4   1     1045.06     1082.39     63.74 o 
   3  -4   1      212.68      219.09      6.79 o 
   4  -4   1      181.13      191.94      7.27 o 
   5  -4   1        7.82       11.88      6.79 o 
   6  -4   1       34.32       33.94      4.61 o 
   7  -4   1      127.79      138.36      7.85 o 
   8  -4   1        0.17       -2.13      3.51 o 
  -9  -3   1       24.94       16.24      7.76 o 
  -8  -3   1      447.95      429.94     12.36 o 
  -7  -3   1      244.69      232.66      7.51 o 
  -6  -3   1       87.30       96.57      3.00 o 
  -5  -3   1      851.78      933.54     16.19 o 
  -4  -3   1       14.87        9.69      2.31 o 
  -3  -3   1     2275.07     2365.98     35.35 o 
  -2  -3   1       50.77       57.85      2.30 o 
  -1  -3   1       38.16       39.02      1.45 o 
   0  -3   1        6.38        6.79      1.82 o 
   1  -3   1      672.70      665.22      8.48 o 
   2  -3   1      138.34      171.16      2.24 o 
   3  -3   1     1008.80      926.28     18.42 o 
   4  -3   1     1317.77     1347.98     29.08 o 
   5  -3   1       68.76       59.38      8.00 o 
   6  -3   1      400.65      393.13     10.31 o 
   7  -3   1      280.62      295.44      8.57 o 
   8  -3   1        0.35       -3.34      3.34 o 
  -9  -2   1       31.49       20.84      4.85 o 
  -8  -2   1      293.35      305.61     10.42 o 
  -7  -2   1      237.00      222.72     12.12 o 
  -6  -2   1      348.32      328.63      8.48 o 
  -5  -2   1      632.70      619.06      8.56 o 
  -4  -2   1     1616.53     1520.03     20.14 o 
  -3  -2   1     2110.61     2248.58     31.36 o 
  -2  -2   1      165.63      149.43      2.68 o 
  -1  -2   1    10106.10    11018.31    280.90 o 
   0  -2   1     1711.89     1701.43     21.76 o 
   1  -2   1     4472.62     4816.01     87.31 o 
   2  -2   1     1073.07     1026.17     22.73 o 
   3  -2   1     2046.35       28.36      0.48 o 
   4  -2   1      752.45      901.15     36.84 o 
   5  -2   1      172.75      172.05      8.28 o 
   6  -2   1      345.28      328.76      4.37 o 
   7  -2   1        7.04        4.89      1.13 o 
   8  -2   1       36.01       36.73      6.85 o 
  -9  -1   1       52.31       47.83      4.85 o 
  -8  -1   1      311.09      395.09     50.89 o 
  -7  -1   1       69.48       72.95      5.09 o 
  -6  -1   1      747.22      754.69     23.51 o 
  -5  -1   1     1964.75     1988.04     42.65 o 
  -4  -1   1     1934.27     1969.11     27.76 o 
  -3  -1   1       12.08        9.79      1.94 o 
  -2  -1   1     6562.11     7132.02    148.32 o 
  -1  -1   1      410.97      484.52      4.71 o 
   1  -1   1    10993.58    12159.64    302.82 o 
   2  -1   1       43.84       53.83      2.79 o 
   3  -1   1      197.63      185.65     11.15 o 
   4  -1   1       14.33       23.93      0.84 o 
   5  -1   1      186.42      182.22      3.22 o 
   6  -1   1      289.67      307.49      8.87 o 
   7  -1   1       43.28       48.76      2.29 o 
   8  -1   1       68.91       76.00      6.88 o 
   9  -1   1       15.06       16.87      3.60 o 
  -9   0   1       67.60       81.97      5.13 o 
  -8   0   1       52.44       59.85      5.57 o 
  -7   0   1      351.73      341.04      5.95 o 
  -6   0   1      338.91      364.74     10.42 o 
  -5   0   1      130.75      131.11      8.24 o 
  -4   0   1      613.56      606.13     11.39 o 
  -3   0   1       15.38        7.92      1.20 o 
  -2   0   1       18.60       17.02      2.06 o 
  -1   0   1     2092.60     2222.33     28.19 o 
   1   0   1     3139.16     3310.35     33.14 o 
   2   0   1      843.75      755.42     10.18 o 
   3   0   1       81.37      118.33      2.68 o 
   4   0   1        0.32        3.31      2.54 o 
   5   0   1     1052.08     1083.94     18.42 o 
   6   0   1     3287.35     3274.92     49.08 o 
   7   0   1       29.90       33.52      3.47 o 
   8   0   1        8.75        5.77      1.40 o 
   9   0   1       87.34       88.48      5.86 o 
  -9   1   1        7.39       11.78      3.59 o 
  -8   1   1       94.11       93.52      6.98 o 
  -7   1   1       44.25       43.08      3.18 o 
  -6   1   1      232.79      242.28      3.73 o 
  -5   1   1      831.41      788.14     17.45 o 
  -4   1   1     2203.28     2349.39     58.65 o 
  -3   1   1        0.35        0.48      1.45 o 
  -2   1   1      140.57      137.66      3.15 o 
  -1   1   1     8302.59     9483.58    311.91 o 
   1   1   1     2118.02     1982.68     74.89 o 
   2   1   1     2365.84     2520.49     33.16 o 
   3   1   1     1384.74     1389.66     25.69 o 
   4   1   1       71.01       78.77      2.67 o 
   5   1   1     1466.45     1408.54     21.33 o 
   6   1   1      985.55     1034.63     17.57 o 
   7   1   1      126.21      125.64      5.82 o 
   8   1   1        0.84        1.09      2.30 o 
   9   1   1       34.18       29.92      4.12 o 
  -8   2   1       86.89       92.30     15.87 o 
  -7   2   1        0.26        0.14      1.13 o 
  -6   2   1     1150.86     1150.62     13.34 o 
  -5   2   1     1284.31     1289.73     26.42 o 
  -4   2   1       23.68       27.72      1.13 o 
  -3   2   1       24.39       35.38      2.67 o 
  -2   2   1      116.74       87.01      0.73 o 
  -1   2   1     6947.07     8035.68    172.45 o 
   0   2   1        5.21        6.20      0.66 o 
   1   2   1      123.68      107.53      1.25 o 
   2   2   1      891.98      870.41     20.12 o 
   3   2   1     1211.69     1253.08     14.66 o 
   4   2   1      364.03      406.46      4.63 o 
   5   2   1      882.04      893.56     16.00 o 
   6   2   1      867.82      831.07     28.72 o 
   7   2   1      889.22      888.23     19.39 o 
   8   2   1       67.41       58.00     34.90 o 
   9   2   1      198.00      189.36      6.71 o 
  -8   3   1        6.68        7.03      3.64 o 
  -7   3   1       41.12       34.18      5.17 o 
  -6   3   1      220.90      216.94     11.15 o 
  -5   3   1      113.85      114.23      4.20 o 
  -4   3   1        0.60       -0.88      2.09 o 
  -3   3   1        3.29        8.48      2.18 o 
  -2   3   1     1248.56     1275.75     23.51 o 
  -1   3   1    15854.95    18680.29    612.99 o 
   0   3   1      128.56      133.95      2.54 o 
   1   3   1       23.60       17.75      1.06 o 
   2   3   1      241.94      179.72      5.33 o 
   3   3   1     1806.50     1872.11     42.29 o 
   4   3   1       10.90        6.69      1.45 o 
   5   3   1     4698.65     4775.07     92.05 o 
   6   3   1      831.27      811.16     15.51 o 
   7   3   1      109.05      109.26      8.85 o 
   8   3   1      390.02      411.60     11.63 o 
   9   3   1      237.41      223.55      5.65 o 
  -8   4   1      145.73      139.90      9.38 o 
  -7   4   1        0.90       -2.60      3.99 o 
  -6   4   1       57.83       62.13      5.49 o 
  -5   4   1      292.41      297.50     15.15 o 
  -4   4   1       10.73        8.24      3.15 o 
  -3   4   1      506.54      531.97     11.88 o 
  -2   4   1     3651.54     3940.90    280.65 o 
  -1   4   1     3249.41     3392.28     53.08 o 
   0   4   1     2813.04     2943.92     47.20 o 
   1   4   1      354.03      308.61     12.12 o 
   2   4   1      188.99      179.74      2.55 o 
   3   4   1       32.82       34.13      3.88 o 
   4   4   1      591.30      604.37     12.72 o 
   5   4   1      194.29      197.16      3.55 o 
   6   4   1        2.89        0.81      1.30 o 
   7   4   1        4.79        7.84      1.83 o 
   8   4   1      146.74      160.20      6.06 o 
   9   4   1       87.06       90.64      8.72 o 
  -7   5   1       96.04      118.02      8.36 o 
  -6   5   1      109.40      126.13      7.03 o 
  -5   5   1       60.52       60.80     11.03 o 
  -4   5   1      101.88       92.58      5.82 o 
  -3   5   1      186.70      156.32      6.54 o 
  -2   5   1       84.34       86.70      1.59 o 
  -1   5   1       50.96       48.67      1.55 o 
   0   5   1       33.55       39.17      1.79 o 
   1   5   1      142.98      138.35      2.90 o 
   2   5   1       72.31       70.88      1.62 o 
   3   5   1       18.28       23.99      1.43 o 
   4   5   1       10.98       15.05      1.97 o 
   5   5   1      383.76      382.81     18.54 o 
   6   5   1      375.12      380.08      5.13 o 
   7   5   1        0.09       -1.45      3.39 o 
   8   5   1      120.54      126.51      4.85 o 
   9   5   1       87.56       90.64      5.09 o 
  -7   6   1       17.99       28.08      5.14 o 
  -6   6   1        6.84       10.74      3.85 o 
  -5   6   1        6.92       11.78      3.76 o 
  -4   6   1        1.38        3.39      3.64 o 
  -3   6   1      154.11      135.96      6.79 o 
  -2   6   1     2125.76     2118.52     30.68 o 
  -1   6   1      333.04      323.38      3.88 o 
   0   6   1       76.29       79.52      3.18 o 
   1   6   1     1419.65     1390.97     37.93 o 
   2   6   1      538.63      501.93      8.72 o 
   3   6   1       37.47       37.93      4.00 o 
   4   6   1      821.91      795.45     12.00 o 
   5   6   1      652.75      677.99     11.75 o 
   6   6   1       96.60       99.69      2.86 o 
   7   6   1      188.63      194.29      4.36 o 
   8   6   1      236.19      232.90      9.94 o 
  -6   7   1      109.35      121.89      9.04 o 
  -5   7   1       68.36       67.97      5.40 o 
  -4   7   1       31.10       34.41      5.57 o 
  -3   7   1      259.62      291.55     11.15 o 
  -2   7   1      313.40      318.66      5.11 o 
  -1   7   1      122.56      139.15      3.27 o 
   0   7   1      320.32      289.69      5.38 o 
   1   7   1      914.50      882.53     26.54 o 
   2   7   1      281.46      296.33     21.33 o 
   3   7   1       22.93       25.73      2.42 o 
   4   7   1      163.89      174.89      4.71 o 
   5   7   1        9.91       11.33      1.82 o 
   6   7   1       27.47       33.24      4.12 o 
   7   7   1      212.39      223.24      3.85 o 
  -5   8   1       42.19       46.88      6.79 o 
  -4   8   1        6.07       17.21      5.57 o 
  -3   8   1        8.14        6.06      4.36 o 
  -2   8   1        4.49        3.55      0.94 o 
  -1   8   1       16.81       14.47      4.19 o 
   0   8   1      117.64      119.36      5.45 o 
   1   8   1      288.76      296.06      9.69 o 
   2   8   1      267.11      269.22     21.57 o 
   3   8   1      352.41      351.72      9.94 o 
   4   8   1      375.08      360.77      7.28 o 
   5   8   1       99.65      106.15      2.40 o 
   6   8   1      177.66      197.35      5.40 o 
   7   8   1      182.86      188.88     11.63 o 
  -5   9   1        6.47        3.62      4.02 o 
  -4   9   1        3.44        2.67      8.97 o 
  -3   9   1      181.03      199.94     11.39 o 
  -2   9   1      153.25      155.87      4.10 o 
  -1   9   1       14.91        9.10      2.45 o 
   0   9   1       95.37      101.13      3.90 o 
   1   9   1      247.02      256.04      4.32 o 
   2   9   1       35.55       44.16      9.09 o 
   3   9   1      170.37      162.61      3.66 o 
   4   9   1      218.21      208.99      3.93 o 
   5   9   1      254.93      260.12      5.06 o 
   6   9   1       28.54       25.62      2.42 o 
  -3  10   1      104.68      111.73      9.69 o 
  -2  10   1        0.24        4.12      7.76 o 
  -1  10   1        6.62       10.43      5.09 o 
   0  10   1       93.91      101.28      4.97 o 
   1  10   1       14.83       10.81      3.90 o 
   2  10   1        1.14        1.35      2.31 o 
   3  10   1       60.91       56.49      3.39 o 
   4  10   1        1.86       -0.40      1.45 o 
   5  10   1       47.61       58.81      3.88 o 
  -2  11   1        5.27        6.30      8.97 o 
  -1  11   1       16.03       13.41      2.00 o 
   0  11   1       14.99       14.67      2.53 o 
   1  11   1       80.18       78.01      6.34 o 
   2  11   1       45.06       47.71      6.06 o 
   3  11   1       18.75       18.83      2.38 o 
   4  11   1      117.27      123.31      9.02 o 
   1  12   1       10.82       14.48      5.21 o 
   2  12   1        0.01        2.61      2.33 o 
  -4 -11   2       28.64       37.20      3.14 o 
  -3 -11   2        0.43        3.39      3.39 o 
  -2 -11   2       28.81       24.44      3.24 o 
  -1 -11   2       19.43       18.78      3.90 o 
   0 -11   2       74.98       80.08      5.17 o 
   1 -11   2       11.78       13.14      2.76 o 
  -5 -10   2       74.36       83.04      9.82 o 
  -4 -10   2        8.47        7.98      2.38 o 
  -3 -10   2       52.05       45.68      3.24 o 
  -2 -10   2       24.13       26.34      3.00 o 
  -1 -10   2       20.38       18.29      3.07 o 
   0 -10   2      123.50      128.35     13.69 o 
   1 -10   2       30.97       40.34      4.18 o 
   2 -10   2        2.28       10.04      3.68 o 
   3 -10   2       94.90       94.03     16.48 o 
  -6  -9   2       16.49       14.88      3.85 o 
  -5  -9   2      175.65      181.38      7.71 o 
  -4  -9   2      291.58      297.29      7.71 o 
  -3  -9   2        0.45        3.09      3.15 o 
  -2  -9   2       66.30       65.06      9.94 o 
  -1  -9   2      196.09      193.10     12.24 o 
   0  -9   2      117.27      112.24      6.13 o 
   1  -9   2      142.72      130.81      5.55 o 
   2  -9   2       52.19       51.28      2.77 o 
   3  -9   2        4.53        2.42      4.85 o 
   4  -9   2       41.00       39.75      7.76 o 
  -7  -8   2       35.72       42.81      4.12 o 
  -6  -8   2        1.82        2.26      1.79 o 
  -5  -8   2      442.72      422.46      9.09 o 
  -4  -8   2        2.55        5.09      2.18 o 
  -3  -8   2      166.38      165.46      4.45 o 
  -2  -8   2       32.40       40.24      4.36 o 
  -1  -8   2      186.59      194.48      9.09 o 
   0  -8   2        0.79        2.29      3.03 o 
   1  -8   2        3.61        8.04      2.65 o 
   2  -8   2        7.10        6.84      4.24 o 
   3  -8   2       50.81       53.18      5.86 o 
   4  -8   2      108.88      128.21      9.94 o 
   5  -8   2        0.39       -5.09      5.82 o 
  -8  -7   2       24.75       21.76      3.15 o 
  -7  -7   2       13.22       10.16      3.64 o 
  -6  -7   2        9.71        8.50      2.06 o 
  -5  -7   2      292.58      285.25     13.09 o 
  -4  -7   2      329.53      323.28      6.86 o 
  -3  -7   2       31.25       32.16      2.77 o 
  -2  -7   2        3.31        3.84      2.27 o 
  -1  -7   2     1253.18     1266.01     49.08 o 
   0  -7   2      411.48      411.38      7.88 o 
   1  -7   2       29.28       31.54      3.71 o 
   2  -7   2     1278.24     1291.58     26.22 o 
   3  -7   2      156.55      169.79      5.18 o 
   4  -7   2        5.13        4.12      4.60 o 
   5  -7   2      117.83      116.33     16.48 o 
   6  -7   2       16.43       10.66      6.30 o 
  -8  -6   2       89.50       88.44      3.77 o 
  -7  -6   2      110.78      109.96      6.25 o 
  -6  -6   2      259.22      270.90      6.49 o 
  -5  -6   2      836.44      771.38     14.90 o 
  -4  -6   2      214.27      212.01     11.51 o 
  -3  -6   2       26.36       25.96      4.00 o 
  -2  -6   2     1644.28     1540.85     23.13 o 
  -1  -6   2     1543.29     1544.45     26.38 o 
   0  -6   2       15.63       17.82      2.23 o 
   1  -6   2      453.42      478.67     12.97 o 
   2  -6   2      149.96      166.54      5.04 o 
   3  -6   2        5.47        9.43      0.92 o 
   4  -6   2        0.01       -0.73      3.88 o 
   5  -6   2      125.43      104.45      8.72 o 
   6  -6   2       13.37       11.63      5.82 o 
   7  -6   2       27.30       40.51      5.57 o 
  -8  -5   2       92.65       99.15     10.91 o 
  -7  -5   2        0.98        0.99      4.60 o 
  -6  -5   2      751.24      750.19     15.85 o 
  -5  -5   2        6.57        9.50      2.09 o 
  -4  -5   2        2.47        2.42      1.94 o 
  -3  -5   2        1.76       10.49      6.06 o 
  -2  -5   2     1068.01     1055.83     15.84 o 
  -1  -5   2      184.39      164.64      3.51 o 
   0  -5   2      152.84      145.78      3.60 o 
   1  -5   2      332.99      309.17     11.88 o 
   2  -5   2      994.97     1012.15     42.41 o 
   3  -5   2      808.00      852.15     17.14 o 
   4  -5   2        1.28        4.85      6.54 o 
   5  -5   2      186.94      200.43      9.45 o 
   6  -5   2      114.73      122.39      8.72 o 
   7  -5   2       84.93       89.26      7.51 o 
  -9  -4   2       28.39       38.53      5.33 o 
  -8  -4   2       92.63      101.06      5.82 o 
  -7  -4   2       19.27       19.20      2.79 o 
  -6  -4   2      294.32      281.16      8.60 o 
  -5  -4   2     1241.41     1250.63     19.96 o 
  -4  -4   2      247.48      222.62      4.60 o 
  -3  -4   2       13.06       14.58      1.54 o 
  -2  -4   2     2540.67     2672.70     43.50 o 
  -1  -4   2     1275.59     1225.53     16.11 o 
   0  -4   2       97.65      110.44      4.36 o 
   1  -4   2      616.55      573.84     13.21 o 
   2  -4   2     3303.28     3555.01     68.21 o 
   3  -4   2      519.91      500.79      4.66 o 
   4  -4   2      232.94      236.30      8.48 o 
   5  -4   2      184.31      213.76      8.72 o 
   6  -4   2      149.78      147.35      8.48 o 
   7  -4   2       14.34        9.56      3.51 o 
   8  -4   2       35.68       27.18      5.70 o 
  -9  -3   2      273.47      272.65     11.39 o 
  -8  -3   2      447.77      480.59     21.08 o 
  -7  -3   2       60.16       61.92      8.48 o 
  -6  -3   2     1080.01     1052.85     20.64 o 
  -5  -3   2     1012.32     1031.33     23.51 o 
  -4  -3   2      182.67      198.04      9.45 o 
  -3  -3   2     2321.06     2420.48     37.95 o 
  -2  -3   2     5670.17     6320.90    132.16 o 
  -1  -3   2      282.23      290.12      4.60 o 
   0  -3   2      720.76      692.98      8.82 o 
   1  -3   2     1373.36     1422.51     40.59 o 
   2  -3   2       48.18       44.08      2.14 o 
   3  -3   2       43.40       42.21      3.76 o 
   4  -3   2        4.16        6.54      2.91 o 
   5  -3   2      133.57      153.41     10.91 o 
   6  -3   2      139.62      153.07      6.45 o 
   7  -3   2       10.50       13.99      3.88 o 
   8  -3   2        2.22        0.73      4.60 o 
  -9  -2   2      297.97      312.64     20.36 o 
  -8  -2   2       16.51       15.75      4.36 o 
  -7  -2   2        0.49       -1.45      2.91 o 
  -6  -2   2        3.17        3.00      1.94 o 
  -5  -2   2       24.23       28.29      5.57 o 
  -4  -2   2        1.05        0.36      2.06 o 
  -3  -2   2     2139.65     2139.42     32.23 o 
  -2  -2   2     4293.10     4626.98     82.25 o 
  -1  -2   2       19.13       19.47      1.71 o 
   0  -2   2      865.38      955.27     12.98 o 
   1  -2   2     4641.06     4994.63     95.89 o 
   2  -2   2      435.22      379.14     11.33 o 
   3  -2   2     2098.22     2219.81     31.64 o 
   4  -2   2       12.70       14.28      1.10 o 
   5  -2   2      956.16      920.62     13.33 o 
   6  -2   2      323.22      307.13     13.64 o 
   7  -2   2      155.23      130.13      7.09 o 
   8  -2   2       71.24       76.13      6.91 o 
  -9  -1   2       34.98       48.23     11.15 o 
  -8  -1   2      294.74      294.95     11.39 o 
  -7  -1   2        8.97        1.94      5.57 o 
  -6  -1   2      146.47      148.56      6.06 o 
  -5  -1   2      495.42      473.61      7.36 o 
  -4  -1   2      887.69     1011.83     13.28 o 
  -3  -1   2      525.64      520.36      7.38 o 
  -2  -1   2     3184.25     3023.26     45.84 o 
  -1  -1   2     3465.52     3525.78     59.47 o 
   0  -1   2      470.80      444.01      4.71 o 
   1  -1   2    10223.97    11317.94    290.27 o 
   2  -1   2     2082.08     2059.00     22.53 o 
   3  -1   2        4.96        5.65      0.67 o 
   4  -1   2      449.30      386.91     12.36 o 
   5  -1   2      566.13      536.02      8.44 o 
   6  -1   2        3.52        5.05      1.53 o 
   7  -1   2      196.33      189.40     11.63 o 
   8  -1   2       29.16       27.39      3.20 o 
   9  -1   2       74.45       71.05      7.51 o 
  -9   0   2      120.09      121.14      9.82 o 
  -8   0   2       41.60       42.91      7.15 o 
  -7   0   2      500.59      500.70     14.78 o 
  -6   0   2      313.94      322.82      9.69 o 
  -5   0   2        2.21        1.70      4.12 o 
  -4   0   2      455.64      550.92      7.62 o 
  -3   0   2     1790.76     1807.27     24.50 o 
  -2   0   2     2047.51     2054.95     27.76 o 
  -1   0   2      561.95      569.51      6.75 o 
   1   0   2     1818.92     1883.23     27.88 o 
   2   0   2     1816.50     1712.15     19.78 o 
   3   0   2       51.89       53.61      2.42 o 
   4   0   2      320.97      301.95      4.58 o 
   5   0   2      894.30      838.38     19.78 o 
   6   0   2      877.43      837.06     10.68 o 
   7   0   2       15.02       13.53      1.82 o 
   8   0   2        4.33        4.99      1.47 o 
   9   0   2       99.49      116.10      9.21 o 
  -8   1   2       41.00       41.07      5.34 o 
  -7   1   2       84.26       86.38      4.24 o 
  -6   1   2      114.57      119.00      6.54 o 
  -5   1   2       48.94       50.89      4.12 o 
  -4   1   2       10.25       10.18      4.36 o 
  -3   1   2       87.56       72.95      3.15 o 
  -2   1   2      179.24      176.73      3.15 o 
  -1   1   2        0.74        3.67      0.86 o 
   0   1   2     1584.03     1738.55     19.91 o 
   1   1   2     6443.93     6683.22    425.79 o 
   2   1   2     8270.80     8853.46    162.37 o 
   3   1   2      624.22      634.48      6.49 o 
   4   1   2     1696.91     1649.19     22.43 o 
   5   1   2     2923.32     2896.77     66.65 o 
   6   1   2      177.94      189.66      3.16 o 
   7   1   2      203.95      199.46      4.62 o 
   8   1   2      350.12      354.40      7.19 o 
   9   1   2       23.42       18.98      3.55 o 
  -8   2   2       13.60       10.76      5.94 o 
  -7   2   2      172.64      190.33     11.79 o 
  -6   2   2      725.67      752.54     10.83 o 
  -5   2   2      342.81      338.81     10.18 o 
  -4   2   2      165.98      171.59      5.82 o 
  -3   2   2      746.20      662.36     16.72 o 
  -2   2   2       39.20       26.16      3.03 o 
  -1   2   2     6813.43     7661.52    131.71 o 
   0   2   2    31430.92    33020.06   1408.14 o 
   1   2   2     3109.63     3134.69     38.80 o 
   2   2   2     1178.46     1148.06     14.52 o 
   3   2   2       84.58       72.77      1.69 o 
   4   2   2      488.33      454.76      5.30 o 
   5   2   2      341.43      368.31      5.83 o 
   6   2   2      499.68      494.79     17.09 o 
   7   2   2       36.64       37.14      2.58 o 
   8   2   2      251.31      263.24     10.18 o 
   9   2   2       10.04        7.06      2.31 o 
  -8   3   2       63.11       60.49     10.06 o 
  -7   3   2      329.58      325.60      9.33 o 
  -6   3   2       79.46       87.90      6.91 o 
  -5   3   2        0.65        3.03      2.30 o 
  -4   3   2     1033.09      986.99     15.25 o 
  -3   3   2      785.08      613.36    161.41 o 
  -2   3   2       78.69       83.54      2.42 o 
  -1   3   2        5.11        2.23      0.70 o 
   0   3   2     4361.17     4935.53     91.17 o 
   1   3   2        5.50        8.09      0.59 o 
   2   3   2      903.20      984.01      9.85 o 
   3   3   2      592.22      684.17      7.39 o 
   4   3   2     1657.41     1726.26     22.04 o 
   5   3   2     2056.23     1992.63     29.08 o 
   6   3   2        2.54        0.55      2.06 o 
   7   3   2       55.94       59.46      6.66 o 
   8   3   2      289.35      288.64      4.68 o 
   9   3   2       74.36       72.02      5.57 o 
  -8   4   2        0.63       -2.85      3.85 o 
  -7   4   2       43.63       40.99      4.71 o 
  -6   4   2       10.24        8.79      3.00 o 
  -5   4   2       82.24       64.85      8.48 o 
  -4   4   2       10.91       10.57      2.80 o 
  -3   4   2      753.22      701.62     14.78 o 
  -2   4   2     4134.71     4147.66    117.78 o 
  -1   4   2       44.33       45.98      1.97 o 
   0   4   2     1984.78     2064.38     24.00 o 
   1   4   2      225.27      185.49      2.82 o 
   2   4   2      176.77      177.51      3.88 o 
   3   4   2      792.65      749.96     23.39 o 
   4   4   2     3765.07     4024.79    123.60 o 
   5   4   2     1076.08     1095.21     15.33 o 
   6   4   2       63.95       69.25      3.26 o 
   7   4   2      135.83      140.08      4.36 o 
   8   4   2      121.06      118.27      4.85 o 
   9   4   2        7.46        6.23      1.97 o 
  -7   5   2      236.68      240.07     11.59 o 
  -6   5   2      232.31      227.37      9.57 o 
  -5   5   2       39.44       38.30      3.77 o 
  -4   5   2      114.64      119.32      4.54 o 
  -3   5   2      289.62      272.41      8.24 o 
  -2   5   2     1121.38     1107.41     37.69 o 
  -1   5   2     1945.09     2012.43     29.52 o 
   0   5   2      631.87      561.31      5.47 o 
   1   5   2     1816.33     1829.83     20.70 o 
   2   5   2       91.94       92.05      3.51 o 
   3   5   2     1079.38     1029.14     11.97 o 
   4   5   2     1269.97     1328.27     17.56 o 
   5   5   2      170.50      174.15      4.12 o 
   6   5   2      158.31      155.76      2.71 o 
   7   5   2       21.06       24.96      3.88 o 
   8   5   2       38.99       34.72      2.53 o 
   9   5   2        1.78        5.42      1.94 o 
  -7   6   2       54.82       52.41     10.42 o 
  -6   6   2        0.95       -4.43      4.43 o 
  -5   6   2       48.80       58.73      4.63 o 
  -4   6   2       23.18       23.87      3.17 o 
  -3   6   2       31.63       31.26      7.51 o 
  -2   6   2      481.94      522.25     11.03 o 
  -1   6   2      585.53      598.98      9.94 o 
   0   6   2       89.31       88.61      1.82 o 
   1   6   2       77.64       67.37      1.63 o 
   2   6   2      216.55      200.86      2.82 o 
   3   6   2      393.46      396.64     14.90 o 
   4   6   2     2184.42     2139.90     32.46 o 
   5   6   2      385.86      389.58     14.66 o 
   6   6   2       34.76       37.56      1.60 o 
   7   6   2      589.01      579.23     10.66 o 
   8   6   2       98.44      109.54      6.30 o 
  -6   7   2        7.93        7.63      4.11 o 
  -5   7   2        5.48        8.56      4.40 o 
  -4   7   2       18.45       24.72      5.09 o 
  -3   7   2      463.70      489.56     22.30 o 
  -2   7   2        8.28        5.38      0.97 o 
  -1   7   2       32.35       37.94      4.36 o 
   0   7   2      401.00      402.88      6.48 o 
   1   7   2      325.07      316.66      4.55 o 
   2   7   2       50.26       53.79      2.14 o 
   3   7   2      579.69      574.14      7.71 o 
   4   7   2     1098.30     1076.75     13.27 o 
   5   7   2      299.84      296.36      6.66 o 
   6   7   2      168.72      169.43      3.04 o 
   7   7   2      587.16      566.98      7.19 o 
  -5   8   2       69.69       95.84      6.42 o 
  -4   8   2       70.48       69.31      7.51 o 
  -3   8   2       28.68       34.41     10.18 o 
  -2   8   2        6.55       12.93      1.16 o 
  -1   8   2      180.27      192.07      4.83 o 
   0   8   2      158.25      141.94      6.87 o 
   1   8   2      125.10      114.17      2.84 o 
   2   8   2      131.93      133.25      3.50 o 
   3   8   2       38.41       40.50      2.20 o 
   4   8   2        5.82        2.79      1.03 o 
   5   8   2      146.60      150.72     12.00 o 
   6   8   2       99.98      107.89      3.20 o 
  -5   9   2        7.90       12.12     11.15 o 
  -4   9   2        0.29        0.97      4.85 o 
  -3   9   2       31.70       31.51     11.15 o 
  -2   9   2        3.79        5.94      1.82 o 
  -1   9   2        1.19        1.35      1.32 o 
   0   9   2       43.59       48.87      2.71 o 
   1   9   2        1.21        0.30      1.36 o 
   2   9   2        4.37        3.53      1.53 o 
   3   9   2      360.90      375.29     14.19 o 
   4   9   2      296.04      301.33     12.19 o 
   5   9   2       93.30      100.24      4.95 o 
   6   9   2      153.48      153.65      3.88 o 
  -3  10   2       82.89       77.07     14.54 o 
  -2  10   2       27.66       36.84      6.06 o 
  -1  10   2      122.48      133.23      9.33 o 
   0  10   2      174.84      191.70      8.00 o 
   1  10   2        9.12        9.80      2.14 o 
   2  10   2      229.06      232.85      4.92 o 
   3  10   2      187.60      176.37      6.06 o 
   4  10   2       12.36       10.04      2.67 o 
   5  10   2       24.63       10.66      2.18 o 
  -2  11   2       51.12       49.93      7.03 o 
  -1  11   2       29.96       26.11      2.21 o 
   0  11   2       14.89       15.22      2.27 o 
   1  11   2        4.98        7.18      2.64 o 
   2  11   2        1.93       -1.13      2.17 o 
   3  11   2       30.51       23.77      2.44 o 
   4  11   2        0.28        0.15      1.79 o 
   1  12   2       20.29       31.02      4.85 o 
   2  12   2       50.63       59.35      5.09 o 
  -3 -11   3       16.59       10.86      3.81 o 
  -2 -11   3      163.41      161.35      7.25 o 
  -1 -11   3       44.40       49.17      6.06 o 
   0 -11   3        5.86        7.80      5.21 o 
   1 -11   3      116.05       97.56      7.52 o 
  -5 -10   3       79.39       78.49      5.06 o 
  -4 -10   3       13.98       15.47      2.82 o 
  -3 -10   3        3.63        6.53      3.27 o 
  -2 -10   3        2.43        5.86      2.55 o 
  -1 -10   3       25.74       25.10      6.14 o 
   0 -10   3        0.09       -1.05      3.49 o 
   1 -10   3       18.71       13.11      6.30 o 
   2 -10   3        0.54        0.60      3.17 o 
   3 -10   3       52.41       56.95      8.48 o 
  -6  -9   3       42.58       34.19      3.58 o 
  -5  -9   3      180.21      149.13      5.67 o 
  -4  -9   3      105.18       94.69      4.10 o 
  -3  -9   3       31.94       28.50      2.90 o 
  -2  -9   3      172.26      169.68     10.18 o 
  -1  -9   3      554.86      546.33     13.27 o 
   0  -9   3        2.69        0.60      2.55 o 
   1  -9   3      156.24      152.12      7.44 o 
   2  -9   3       66.14       67.49      5.04 o 
   3  -9   3       21.60       24.39      8.24 o 
   4  -9   3       13.61        4.85      5.82 o 
  -7  -8   3        7.16       14.80      6.66 o 
  -6  -8   3      153.00      157.13      6.54 o 
  -5  -8   3      588.39      573.89     14.66 o 
  -4  -8   3       44.69       41.59      4.96 o 
  -3  -8   3      535.61      518.26     18.06 o 
  -2  -8   3      423.05      416.50     22.05 o 
  -1  -8   3      142.36      144.75     13.57 o 
   0  -8   3      249.45      237.20      7.79 o 
   1  -8   3       43.99       40.67      6.30 o 
   2  -8   3       27.86       23.91      3.59 o 
   3  -8   3       23.02        7.26      6.17 o 
   4  -8   3        0.35        0.97      4.85 o 
   5  -8   3       19.94       25.93      7.27 o 
  -7  -7   3      129.56      130.87      7.28 o 
  -6  -7   3      208.29      217.63      6.57 o 
  -5  -7   3       12.81        6.94      2.53 o 
  -4  -7   3       39.81       35.28      2.57 o 
  -3  -7   3       39.44       38.69      3.30 o 
  -2  -7   3      126.32      122.78      4.97 o 
  -1  -7   3       54.34       51.53      4.11 o 
   0  -7   3        0.67        0.46      2.67 o 
   1  -7   3      262.57      269.23      7.98 o 
   2  -7   3       36.87       35.42      3.66 o 
   3  -7   3        6.64        8.24      1.54 o 
   4  -7   3        4.15       -1.45      4.36 o 
   5  -7   3       68.86       72.71      8.48 o 
   6  -7   3       13.61        9.94      6.30 o 
  -8  -6   3        9.72        4.12      4.73 o 
  -7  -6   3        9.02        8.00      2.23 o 
  -6  -6   3      398.82      385.89      7.37 o 
  -5  -6   3      107.46      119.56      3.77 o 
  -4  -6   3       11.78       12.68      2.06 o 
  -3  -6   3      190.09      165.47      4.10 o 
  -2  -6   3     1964.38     1903.54     52.11 o 
  -1  -6   3      246.03      236.22      6.31 o 
   0  -6   3      201.19      214.51      9.57 o 
   1  -6   3      400.87      405.64      9.94 o 
   2  -6   3       60.54       69.62      4.85 o 
   3  -6   3      281.78      322.55     17.08 o 
   4  -6   3      436.89      432.36     15.51 o 
   5  -6   3      182.32      151.47     16.72 o 
   6  -6   3        2.54        6.79      5.57 o 
   7  -6   3       31.17       27.54      5.13 o 
  -8  -5   3        0.30       -0.63      2.68 o 
  -7  -5   3      386.06      382.25      9.69 o 
  -6  -5   3     1257.88     1209.73     37.93 o 
  -5  -5   3        0.70        0.88      1.70 o 
  -4  -5   3      681.96      705.61     12.10 o 
  -3  -5   3      546.27      547.50     12.36 o 
  -2  -5   3      634.16      600.57      8.91 o 
  -1  -5   3        4.54        4.36      1.95 o 
   0  -5   3     1222.27     1219.19     31.26 o 
   1  -5   3        4.44        7.18      2.49 o 
   2  -5   3        4.79        5.64      2.71 o 
   3  -5   3        5.33        6.41      1.09 o 
   4  -5   3      345.17      351.90     11.88 o 
   5  -5   3        1.80        2.67      4.12 o 
   6  -5   3       17.94       18.42      5.57 o 
   7  -5   3        0.38       -4.31      4.31 o 
  -8  -4   3       91.74       92.96      4.37 o 
  -7  -4   3      483.45      478.32     13.53 o 
  -6  -4   3      389.92      388.94      7.19 o 
  -5  -4   3        1.41        0.97      1.95 o 
  -4  -4   3      131.81      155.86      4.43 o 
  -3  -4   3       15.42       27.20      1.89 o 
  -2  -4   3      112.48       99.61      3.51 o 
  -1  -4   3      324.54      344.66      6.32 o 
   0  -4   3      647.07      692.28     10.66 o 
   1  -4   3     1390.55     1414.78     22.70 o 
   2  -4   3     2583.17     2630.65     80.83 o 
   3  -4   3       69.66       79.18      1.90 o 
   4  -4   3      531.11      580.44     23.02 o 
   5  -4   3      172.75      157.77      7.76 o 
   6  -4   3        5.16        5.82      4.12 o 
   7  -4   3      191.19      204.38      7.53 o 
   8  -4   3      163.49      191.26      8.20 o 
  -8  -3   3        2.09        6.06      3.88 o 
  -7  -3   3      240.51      237.92      7.30 o 
  -6  -3   3      608.61      587.79      9.76 o 
  -5  -3   3       76.16       78.83      3.64 o 
  -4  -3   3      157.32      130.27      3.34 o 
  -3  -3   3     3484.26     3550.68     60.58 o 
  -2  -3   3     1721.11     1832.67     25.79 o 
  -1  -3   3      562.79      556.60      7.19 o 
   0  -3   3     2135.74     2125.90     33.08 o 
   1  -3   3     3268.62     3272.22    134.63 o 
   2  -3   3      308.86      360.54      5.74 o 
   3  -3   3      355.32      320.57      7.75 o 
   4  -3   3      806.70      809.95     18.18 o 
   5  -3   3       14.40       13.09      6.06 o 
   6  -3   3       98.66       92.82      6.06 o 
   7  -3   3      120.91      132.78      6.82 o 
   8  -3   3       10.48       15.52      4.45 o 
  -9  -2   3       67.44       84.10      7.76 o 
  -8  -2   3       17.10       23.75      8.48 o 
  -7  -2   3      751.74      728.52     26.66 o 
  -6  -2   3       70.64       81.62      4.05 o 
  -5  -2   3      121.74      123.54      5.99 o 
  -4  -2   3     2415.71     2438.09     38.12 o 
  -3  -2   3    10175.55    11755.63    323.04 o 
  -2  -2   3      358.47      403.06      6.19 o 
  -1  -2   3     1518.97     1518.37     19.96 o 
   0  -2   3     1810.14     1923.41     30.54 o 
   1  -2   3       55.92       59.94      3.60 o 
   2  -2   3       47.69       42.17      2.00 o 
   3  -2   3     1472.53     1541.62     33.93 o 
   4  -2   3      251.27      242.60      6.54 o 
   5  -2   3      186.38      172.00      5.82 o 
   6  -2   3       27.67       33.53      2.71 o 
   7  -2   3      187.38      168.73     12.27 o 
   8  -2   3       60.49       73.97      4.62 o 
  -9  -1   3       23.15       23.75      5.82 o 
  -8  -1   3       56.48       51.86     10.91 o 
  -7  -1   3      494.20      485.19     14.54 o 
  -6  -1   3       42.37       46.83      4.48 o 
  -5  -1   3        1.18       -0.43      1.62 o 
  -4  -1   3      146.48      144.90      6.91 o 
  -3  -1   3     4410.10     4808.31     92.63 o 
  -2  -1   3      553.38      531.92      6.51 o 
  -1  -1   3     3941.69     4128.27     91.25 o 
   0  -1   3     9555.37    10929.47    276.91 o 
   1  -1   3     5249.30     5620.69    110.78 o 
   2  -1   3       19.86       18.55      1.07 o 
   3  -1   3     3726.25     3953.28     46.86 o 
   4  -1   3     2150.66     2101.75     30.64 o 
   5  -1   3      393.82      395.29     17.81 o 
   6  -1   3      100.44       85.39      1.96 o 
   7  -1   3      585.64      581.35      8.06 o 
   8  -1   3       14.33       14.34      3.36 o 
   9  -1   3        0.14        4.48      2.91 o 
  -8   0   3       80.25       89.43     13.09 o 
  -7   0   3      381.79      378.80     12.84 o 
  -6   0   3      428.94      444.72     18.90 o 
  -5   0   3        0.48        3.27      1.79 o 
  -4   0   3      873.53      827.11     11.57 o 
  -3   0   3     4413.49     4568.46     86.72 o 
  -2   0   3      982.64     1077.28     13.02 o 
  -1   0   3    11104.42    12207.69    324.40 o 
   0   0   3     2706.15     2684.69     37.44 o 
   1   0   3      470.65      455.87      7.80 o 
   2   0   3       22.78       24.26      0.73 o 
   3   0   3     3796.34     3941.81     53.94 o 
   4   0   3     1468.48     1496.61     19.16 o 
   5   0   3       49.02       50.98      2.07 o 
   6   0   3      648.84      636.97      7.38 o 
   7   0   3        8.57        8.78      1.31 o 
   8   0   3       28.88       36.49      2.42 o 
   9   0   3        2.18        4.00      2.57 o 
  -8   1   3      175.15      192.01      6.34 o 
  -7   1   3        8.16       15.51      4.60 o 
  -6   1   3       49.15       43.87      8.24 o 
  -5   1   3      556.91      528.58     13.33 o 
  -4   1   3     1832.18     1929.14     50.41 o 
  -3   1   3        2.77        3.36      1.28 o 
  -2   1   3      121.96      100.39      2.71 o 
  -1   1   3      455.60      510.92      5.74 o 
   0   1   3      559.82      535.80      4.00 o 
   1   1   3      159.82      138.61      1.17 o 
   2   1   3     3303.86     3430.57     87.92 o 
   3   1   3       14.25        7.55      0.81 o 
   4   1   3      615.60      541.92      4.92 o 
   5   1   3       20.79       20.86      1.35 o 
   6   1   3      684.71      712.06      9.13 o 
   7   1   3      129.12      125.90      3.36 o 
   8   1   3      702.96      687.82     11.82 o 
   9   1   3        6.20       12.44      8.36 o 
  -8   2   3        4.41        6.81      3.51 o 
  -7   2   3        8.99        8.59      3.39 o 
  -6   2   3       34.45       42.41      9.21 o 
  -5   2   3        4.25        3.15      3.15 o 
  -4   2   3      337.58      294.70      8.24 o 
  -3   2   3     1144.31     1188.75     22.78 o 
  -2   2   3       20.41       19.44      1.21 o 
  -1   2   3       57.77       58.62      1.21 o 
   0   2   3      732.06      799.57      8.22 o 
   1   2   3     1388.71     1382.16     13.08 o 
   2   2   3      472.95      504.74      6.76 o 
   3   2   3       27.20       74.38      2.45 o 
   4   2   3     1714.66     1723.65     38.50 o 
   5   2   3      356.76      388.89      7.69 o 
   6   2   3     1478.23     1492.34     31.04 o 
   7   2   3      301.03      320.82      4.44 o 
   8   2   3      168.88      156.00      4.88 o 
   9   2   3       23.45       27.69      3.18 o 
  -8   3   3      120.78      109.97      6.68 o 
  -7   3   3       89.09       89.76      7.88 o 
  -6   3   3        9.75        9.31      0.73 o 
  -5   3   3       60.56       59.70      1.40 o 
  -4   3   3     2553.15     2644.32     40.64 o 
  -3   3   3      920.53      924.10     26.17 o 
  -2   3   3     1192.92     1297.27     20.72 o 
  -1   3   3     1923.75     2034.95     21.80 o 
   0   3   3      109.31      121.54      2.09 o 
   1   3   3      311.84      293.56     13.81 o 
   2   3   3     2156.15     1474.27    477.68 o 
   3   3   3      956.85      943.86     24.96 o 
   4   3   3      171.60      167.45      2.91 o 
   5   3   3       37.95       50.61      2.67 o 
   6   3   3      103.81      109.19      2.93 o 
   7   3   3       20.85       25.49      3.21 o 
   8   3   3       30.88       32.86      8.97 o 
   9   3   3        0.38        0.73      1.71 o 
  -8   4   3       83.87       76.21     11.48 o 
  -7   4   3        0.62        3.74      3.34 o 
  -6   4   3       31.75       49.46      9.09 o 
  -5   4   3      239.89      245.18     11.03 o 
  -4   4   3      563.05      559.75     11.88 o 
  -3   4   3        0.40        0.36      1.54 o 
  -2   4   3      530.58      545.79      7.80 o 
  -1   4   3     4121.93     4379.37    131.84 o 
   0   4   3       13.35       49.91     23.14 o 
   1   4   3      397.24      426.15      5.22 o 
   2   4   3      609.00      573.55     14.02 o 
   3   4   3     1035.74     1066.06     22.18 o 
   4   4   3      808.05      810.45      8.23 o 
   5   4   3      226.90      250.00     69.19 o 
   6   4   3      660.10      646.88      8.79 o 
   7   4   3      455.22      494.65     12.60 o 
   8   4   3       20.50       21.99      2.46 o 
   9   4   3       66.98       63.12      2.79 o 
  -7   5   3       24.76       23.03      4.80 o 
  -6   5   3       10.46        4.01      4.21 o 
  -5   5   3       32.78       33.95      4.55 o 
  -4   5   3       55.80       64.60      9.94 o 
  -3   5   3       45.23       45.41      3.52 o 
  -2   5   3      252.77      233.64     17.09 o 
  -1   5   3     7001.15     7759.33    175.85 o 
   0   5   3     2798.64     2974.55     48.55 o 
   1   5   3      108.53      108.54      2.52 o 
   2   5   3      474.70      452.89      4.13 o 
   3   5   3     2402.10     2454.16     28.57 o 
   4   5   3        3.72        3.60      0.82 o 
   5   5   3     2810.28     2815.25     36.66 o 
   6   5   3      378.89      392.23      8.24 o 
   7   5   3      227.36      225.62      8.36 o 
   8   5   3       88.19       97.23      6.54 o 
  -7   6   3       13.92       10.78      4.63 o 
  -6   6   3        0.33       -1.11      4.02 o 
  -5   6   3      185.03      189.54     11.82 o 
  -4   6   3       44.88       40.12      6.16 o 
  -3   6   3       83.61       64.93      3.68 o 
  -2   6   3     1087.44     1104.45     14.07 o 
  -1   6   3      996.27     1036.59     28.72 o 
   0   6   3       17.09       14.63      1.34 o 
   1   6   3      126.46      125.63      4.44 o 
   2   6   3       23.54       25.40      2.12 o 
   3   6   3      319.07      329.50      4.31 o 
   4   6   3      370.44      368.13      6.11 o 
   5   6   3      488.63      504.39     18.69 o 
   6   6   3       15.14       19.39      1.45 o 
   7   6   3      106.10       97.13      6.18 o 
  -6   7   3       26.63       32.42      7.39 o 
  -5   7   3        9.84       13.97      4.61 o 
  -4   7   3        9.21        7.64      3.64 o 
  -3   7   3       13.13       11.88      4.12 o 
  -2   7   3        1.40        1.68      1.58 o 
  -1   7   3       41.47       48.71      4.36 o 
   0   7   3       84.30       88.66      2.79 o 
   1   7   3      195.96      187.78      3.43 o 
   2   7   3        5.85        7.07      1.02 o 
   3   7   3     2182.32     2175.12     42.04 o 
   4   7   3      101.87      109.34      2.98 o 
   5   7   3       39.41       34.06      2.30 o 
   6   7   3      440.75      440.50     10.18 o 
   7   7   3      173.87      199.46     10.42 o 
  -5   8   3        0.38        0.11      3.99 o 
  -4   8   3      124.77      110.09      7.88 o 
  -3   8   3       52.29       40.47      5.57 o 
  -2   8   3      463.38      497.32     27.39 o 
  -1   8   3      177.18      178.43     18.54 o 
   0   8   3      131.34      123.38      4.12 o 
   1   8   3      155.00      147.00      4.73 o 
   2   8   3      394.00      400.47     15.50 o 
   3   8   3      233.36      241.82      3.41 o 
   4   8   3       41.80       35.21      3.15 o 
   5   8   3        1.65        2.26      0.87 o 
   6   8   3      335.28      315.64     17.21 o 
   7   8   3        1.61        4.85      5.09 o 
  -4   9   3        0.16        2.61      4.07 o 
  -3   9   3       13.56       26.42      5.82 o 
  -2   9   3      157.54      171.08     16.84 o 
  -1   9   3        0.84       -0.85      1.40 o 
   0   9   3      134.29      122.20      3.36 o 
   1   9   3       57.47       63.15      2.74 o 
   2   9   3       94.85       90.16      2.70 o 
   3   9   3       76.04       74.69      6.39 o 
   4   9   3        9.30       11.74      4.73 o 
   5   9   3        4.84        3.64      1.06 o 
  -3  10   3        5.10       11.15      5.57 o 
  -2  10   3       14.17        7.03      8.00 o 
  -1  10   3        7.06        7.32      2.86 o 
   0  10   3        9.56       51.45     25.69 o 
   1  10   3       44.82       33.20      6.54 o 
   2  10   3      203.50        8.24      2.42 o 
   3  10   3       81.00       76.66      2.82 o 
   4  10   3       34.47       33.44      3.37 o 
   5  10   3       80.27      105.18      8.72 o 
  -2  11   3       14.07       15.27      9.45 o 
  -1  11   3      119.17      104.60      9.69 o 
   0  11   3       38.84       44.90      5.57 o 
   1  11   3       70.40       85.39      3.76 o 
   2  11   3       29.03       27.19      3.39 o 
   3  11   3        1.61        0.90      1.45 o 
   1  12   3        0.60        4.36      3.39 o 
   2  12   3       23.97       19.39      3.88 o 
  -3 -11   4       37.45       30.63      5.94 o 
  -2 -11   4      100.00      102.90      5.55 o 
  -1 -11   4        1.94        0.16      2.90 o 
   0 -11   4       12.05       11.79      7.03 o 
   1 -11   4       33.59       38.54      5.11 o 
  -5 -10   4       23.12       22.04      3.34 o 
  -4 -10   4      175.29      172.23      7.88 o 
  -3 -10   4      140.75      151.44      6.98 o 
  -2 -10   4        4.51        6.09      3.45 o 
  -1 -10   4      142.07      134.64      6.07 o 
   0 -10   4      275.74      272.71      8.73 o 
   1 -10   4      100.32      108.79      8.72 o 
   2 -10   4       13.07       11.08      4.75 o 
   3 -10   4        3.81        5.15      4.02 o 
  -6  -9   4        0.92        3.27      2.40 o 
  -5  -9   4        0.11        2.76      2.80 o 
  -4  -9   4      127.75      134.82      8.45 o 
  -3  -9   4       24.65       29.46      3.86 o 
  -2  -9   4        0.26        0.35      2.77 o 
  -1  -9   4       62.09       64.50      4.35 o 
   0  -9   4      384.57      377.16      9.90 o 
   1  -9   4        9.92        6.97      4.11 o 
   2  -9   4       33.14       46.94      4.69 o 
   3  -9   4       17.84       26.42      4.62 o 
   4  -9   4       31.46       16.24     12.12 o 
  -7  -8   4        6.64        9.29      9.45 o 
  -6  -8   4       64.57       63.84     12.84 o 
  -5  -8   4        1.34       -0.61      2.06 o 
  -4  -8   4       66.25       78.12      3.85 o 
  -3  -8   4      629.16      624.38     20.24 o 
  -2  -8   4      313.34      299.17      8.54 o 
  -1  -8   4       51.76       49.05      3.76 o 
   0  -8   4      236.01      228.53      8.51 o 
   1  -8   4      369.15      377.60     14.54 o 
   2  -8   4       10.30       13.63      4.26 o 
   3  -8   4      135.07      155.55     15.63 o 
   4  -8   4      159.90      184.67     12.12 o 
   5  -8   4        4.92       10.66     11.63 o 
  -7  -7   4      215.34      201.54      6.42 o 
  -6  -7   4      224.56      197.88      5.66 o 
  -5  -7   4      117.54      120.35      4.28 o 
  -4  -7   4      121.05      130.57      4.85 o 
  -3  -7   4      217.04      206.22      5.30 o 
  -2  -7   4      165.97      164.91      6.23 o 
  -1  -7   4      425.35      423.08     11.75 o 
   0  -7   4      454.53      455.92     11.43 o 
   1  -7   4       23.20       22.54      4.60 o 
   2  -7   4       14.81       17.28      3.17 o 
   3  -7   4        2.27        1.06      2.25 o 
   4  -7   4       35.30       32.63     17.21 o 
   5  -7   4       17.74       28.60      7.03 o 
   6  -7   4       11.59       12.60     11.39 o 
  -8  -6   4      247.09      226.11     16.96 o 
  -7  -6   4      138.46      138.59      4.96 o 
  -6  -6   4       21.10       17.21      2.74 o 
  -5  -6   4       21.67       24.89      2.57 o 
  -4  -6   4       69.98       54.59      3.51 o 
  -3  -6   4       65.05       69.49     16.12 o 
  -2  -6   4        6.62        5.16      2.04 o 
  -1  -6   4       48.58       49.49      3.14 o 
   0  -6   4      367.71      372.53      7.71 o 
   1  -6   4      144.55      139.51      5.95 o 
   2  -6   4      258.44      261.94     10.54 o 
   3  -6   4      267.29      282.87      3.94 o 
   4  -6   4      668.08      601.31     52.09 o 
   5  -6   4       44.83       64.22      7.51 o 
   6  -6   4        1.59        5.33      5.33 o 
   7  -6   4       59.13       78.28      9.69 o 
  -8  -5   4       39.80       42.52      5.70 o 
  -7  -5   4      110.59      117.65      5.54 o 
  -6  -5   4      132.88      139.56      4.54 o 
  -5  -5   4       75.40       76.39      4.02 o 
  -4  -5   4      862.52      890.55     19.11 o 
  -3  -5   4      176.38      176.64     10.42 o 
  -2  -5   4       85.49       85.01      4.07 o 
  -1  -5   4     1267.30     1312.44     22.41 o 
   0  -5   4     2426.28     2416.88     43.74 o 
   1  -5   4        0.95       -0.48      1.79 o 
   2  -5   4      341.71      344.16      7.28 o 
   3  -5   4      601.91      603.11      7.32 o 
   4  -5   4      163.49      180.17      8.09 o 
   5  -5   4       73.30       74.40      7.03 o 
   6  -5   4       55.74       63.01     13.09 o 
   7  -5   4       12.03       10.42      5.82 o 
  -8  -4   4      297.55      289.96     12.60 o 
  -7  -4   4      369.28      348.83      7.88 o 
  -6  -4   4       32.60       30.32      4.24 o 
  -5  -4   4     1340.78     1300.63     26.66 o 
  -4  -4   4      679.02      672.75     12.06 o 
  -3  -4   4       19.23       24.03      2.23 o 
  -2  -4   4     1001.38     1015.68     16.30 o 
  -1  -4   4     2159.31     2206.98     34.19 o 
   0  -4   4       85.82       80.26      3.67 o 
   1  -4   4        0.23        2.42      1.71 o 
   2  -4   4      235.25      274.19      7.63 o 
   3  -4   4       12.78       14.04      2.05 o 
   4  -4   4       24.84       31.41      1.92 o 
   5  -4   4        0.77       -3.64      3.64 o 
   6  -4   4       62.18       53.08      6.30 o 
   7  -4   4      108.12      127.72      9.21 o 
   8  -4   4       44.36       64.05      5.55 o 
  -8  -3   4      113.42      113.65      8.48 o 
  -7  -3   4      147.28      142.00      4.96 o 
  -6  -3   4       63.55       61.96      8.85 o 
  -5  -3   4       74.89       79.37      3.34 o 
  -4  -3   4      356.95      326.59      5.82 o 
  -3  -3   4      749.48      802.02     12.74 o 
  -2  -3   4        0.73        3.64      1.54 o 
  -1  -3   4     1726.75     1794.99     25.70 o 
   0  -3   4      368.83      347.25      7.51 o 
   1  -3   4        0.20        4.12      1.54 o 
   2  -3   4     1072.62     1047.52     16.94 o 
   3  -3   4     1921.68     1924.29     23.06 o 
   4  -3   4      564.90      532.98     10.10 o 
   5  -3   4        1.20        0.48      4.85 o 
   6  -3   4      294.53      284.28     10.18 o 
   7  -3   4      232.14      259.54      7.53 o 
   8  -3   4       14.40        8.40      3.34 o 
  -8  -2   4       29.15       37.08      5.57 o 
  -7  -2   4      904.81      906.41     16.61 o 
  -6  -2   4       49.25       42.22      3.89 o 
  -5  -2   4      529.82      528.18      8.81 o 
  -4  -2   4     1199.40     1194.27     29.08 o 
  -3  -2   4     2600.60     2733.52     43.70 o 
  -2  -2   4     4030.32     4202.16     81.22 o 
  -1  -2   4     1982.87     1886.81     26.38 o 
   0  -2   4       90.19       79.22      4.02 o 
   1  -2   4      535.20      545.88      7.28 o 
   2  -2   4     3287.85     3290.80     50.64 o 
   3  -2   4     4487.03     4850.13    249.55 o 
   4  -2   4       27.41       36.35      1.41 o 
   5  -2   4      195.53      179.58      6.54 o 
   6  -2   4       10.75       14.30      6.06 o 
   7  -2   4       28.99       25.96      5.82 o 
   8  -2   4        0.07       -0.97      2.55 o 
  -8  -1   4      472.44      484.47     17.21 o 
  -7  -1   4       46.41       57.20      5.82 o 
  -6  -1   4      191.23      191.04      6.30 o 
  -5  -1   4      209.62      245.22      6.45 o 
  -4  -1   4        7.01        8.94      1.79 o 
  -3  -1   4      515.31      555.20     20.48 o 
  -2  -1   4     1307.30     1318.18     17.13 o 
  -1  -1   4     5122.49     5593.45    111.11 o 
   0  -1   4      234.48      203.36      3.34 o 
   1  -1   4      883.53      901.11     12.00 o 
   2  -1   4     1390.58     1344.68     23.46 o 
   3  -1   4     1295.83     1308.13     17.43 o 
   4  -1   4       41.42       57.17      1.26 o 
   5  -1   4       18.64       24.78      4.00 o 
   6  -1   4      446.04      426.11     14.95 o 
   7  -1   4      321.66      296.49      5.06 o 
   8  -1   4       43.72       40.51      2.10 o 
   9  -1   4      115.36      116.40      9.08 o 
  -8   0   4      149.86      170.38     10.18 o 
  -7   0   4        1.60        3.15      6.79 o 
  -6   0   4       57.28       59.86      5.09 o 
  -5   0   4        5.36        7.74      2.14 o 
  -4   0   4      635.98      651.28     11.38 o 
  -3   0   4       52.53       59.03      2.77 o 
  -2   0   4      627.74      597.01     11.27 o 
  -1   0   4     1061.30     1042.71     13.85 o 
   0   0   4     3879.99     3930.43     87.37 o 
   1   0   4        6.96        6.86      0.84 o 
   2   0   4     2420.78     2504.84     32.42 o 
   3   0   4     4315.84     4672.75     60.01 o 
   4   0   4      242.30      227.10     10.66 o 
   5   0   4      984.17      881.19     12.51 o 
   6   0   4     1413.64     1327.88     17.59 o 
   7   0   4        7.81        7.73      1.89 o 
   8   0   4        4.02        3.91      1.55 o 
   9   0   4      189.19      192.50      7.38 o 
  -8   1   4      303.50      275.56     13.33 o 
  -7   1   4       20.33       22.54      9.21 o 
  -6   1   4       43.42       38.29      4.85 o 
  -5   1   4     1585.74     1608.75     38.05 o 
  -4   1   4     2197.28     2181.92     37.90 o 
  -3   1   4       32.95       25.50      2.34 o 
  -2   1   4     1431.41     1383.30     17.82 o 
  -1   1   4        6.84       10.26      1.10 o 
   0   1   4     1056.37     1069.10      9.73 o 
   1   1   4     1921.15     1958.82     18.11 o 
   2   1   4     7494.50     8761.03    143.63 o 
   3   1   4      226.86      229.18      2.60 o 
   4   1   4       40.74       50.70      2.50 o 
   5   1   4      679.85      668.56     10.53 o 
   6   1   4      201.82      206.99      6.12 o 
   7   1   4      101.99       90.18      2.58 o 
   8   1   4       47.36       56.20      5.32 o 
   9   1   4       54.44       42.74      8.48 o 
  -8   2   4       87.96       70.05     44.11 o 
  -7   2   4        9.24        6.30      4.85 o 
  -6   2   4      295.60      288.16     11.15 o 
  -5   2   4      401.60      378.32     11.63 o 
  -4   2   4      500.32      529.54     12.84 o 
  -3   2   4      451.94      435.75      9.69 o 
  -2   2   4      647.26      613.16      5.74 o 
  -1   2   4       18.17       17.81      2.20 o 
   0   2   4      526.80      586.19      5.12 o 
   1   2   4      441.46      408.27      4.51 o 
   2   2   4     1024.45      933.65     14.30 o 
   3   2   4      704.39      655.19     12.37 o 
   4   2   4      656.27      742.12     12.10 o 
   5   2   4      801.66      833.98      8.29 o 
   6   2   4     1421.03     1431.54     21.26 o 
   7   2   4      218.57      216.64      3.82 o 
   8   2   4        0.59       -0.12      1.87 o 
   9   2   4      190.53      199.53      5.05 o 
  -8   3   4       21.35       25.44      4.79 o 
  -7   3   4        0.42       -0.65      3.00 o 
  -6   3   4        6.45        6.60      1.82 o 
  -5   3   4      135.53      136.30      9.21 o 
  -4   3   4      681.15      688.22      8.26 o 
  -3   3   4        4.93        5.73      1.25 o 
  -2   3   4     1020.61     1049.58     15.27 o 
  -1   3   4     1546.86     1539.12     15.33 o 
   0   3   4     2263.17     2476.18     28.20 o 
   1   3   4      963.84      834.65      6.14 o 
   2   3   4     6315.94     6551.34    136.75 o 
   3   3   4     1877.12     2053.47     48.47 o 
   4   3   4      976.38     1044.17      9.86 o 
   5   3   4      789.88      790.71      7.87 o 
   6   3   4        4.50        4.28      1.06 o 
   7   3   4        0.10        1.52      1.58 o 
   8   3   4      164.38      167.17      5.57 o 
   9   3   4      117.78      123.23      6.18 o 
  -7   4   4        3.74        1.34      5.65 o 
  -6   4   4      108.83      127.74      5.99 o 
  -5   4   4      625.48      590.31     12.16 o 
  -4   4   4      131.30      120.79      1.94 o 
  -3   4   4      573.81      583.91      7.63 o 
  -2   4   4      200.21      201.87      5.82 o 
  -1   4   4      380.22      425.07      3.96 o 
   0   4   4     1620.10     1707.93     15.91 o 
   1   4   4     1301.14     1244.29     14.46 o 
   2   4   4      812.55      729.14     22.20 o 
   3   4   4        0.73        3.64      2.18 o 
   4   4   4      350.88      310.29     11.35 o 
   5   4   4      278.77      276.37      4.95 o 
   6   4   4       60.12       56.34      2.31 o 
   7   4   4      134.71      140.33      4.85 o 
   8   4   4       16.16       15.56      1.73 o 
   9   4   4       87.40       89.67      7.03 o 
  -7   5   4       57.05       82.07     13.57 o 
  -6   5   4       15.80       20.97      3.93 o 
  -5   5   4       31.72       46.73     11.75 o 
  -4   5   4      114.35      113.96      4.52 o 
  -3   5   4        3.38        4.69      1.97 o 
  -2   5   4      158.25      154.28      3.68 o 
  -1   5   4      234.89      237.08      8.97 o 
   0   5   4      241.61      248.66      3.43 o 
   1   5   4       87.37       95.25      2.18 o 
   2   5   4      261.69      241.90      3.36 o 
   3   5   4      237.46      244.68     19.87 o 
   4   5   4      836.87      789.77     10.66 o 
   5   5   4     2113.68     2147.61     34.61 o 
   6   5   4      133.78      135.46      7.39 o 
   7   5   4      115.72      117.98      3.84 o 
   8   5   4      201.81      189.28     19.15 o 
  -6   6   4        1.27        3.35      3.51 o 
  -5   6   4      212.38      223.59      7.88 o 
  -4   6   4      142.68      148.01      9.33 o 
  -3   6   4      709.42      721.92     14.71 o 
  -2   6   4      732.13      729.02      7.93 o 
  -1   6   4      221.89      206.46      5.70 o 
   0   6   4        1.51        4.65      1.61 o 
   1   6   4     1085.68     1084.60     15.30 o 
   2   6   4      605.75      613.86      7.35 o 
   3   6   4       34.15       38.33      1.10 o 
   4   6   4     1931.33     1861.13     26.14 o 
   5   6   4     1115.61     1102.58     14.42 o 
   6   6   4      104.34       98.40      2.67 o 
   7   6   4      121.61      120.11      3.15 o 
  -6   7   4      165.01      182.73     10.72 o 
  -5   7   4       56.25       66.73      5.40 o 
  -4   7   4       48.19       53.61     12.48 o 
  -3   7   4      234.15      227.46      6.34 o 
  -2   7   4      140.43      112.58     13.09 o 
  -1   7   4       40.38       61.09     10.06 o 
   0   7   4      192.44      185.97      7.51 o 
   1   7   4      301.68      315.82      5.94 o 
   2   7   4       64.29       64.36      1.93 o 
   3   7   4       32.11       36.27      3.03 o 
   4   7   4      875.18      849.50     19.81 o 
   5   7   4      180.91      158.26     12.12 o 
   6   7   4      401.35      391.40      4.85 o 
  -5   8   4        0.38        2.79      3.76 o 
  -4   8   4        5.10        6.42      3.26 o 
  -3   8   4       33.92       36.79      6.30 o 
  -2   8   4      338.90      333.26      5.01 o 
  -1   8   4        3.25        5.56      3.03 o 
   0   8   4        1.46        6.71      4.60 o 
   1   8   4        6.47        9.36      2.02 o 
   2   8   4      541.91      537.08      9.25 o 
   3   8   4       18.01       14.37      1.21 o 
   4   8   4      461.92      433.63     11.15 o 
   5   8   4      432.30      344.49     47.99 o 
  -4   9   4        0.60        0.48      3.08 o 
  -3   9   4      129.13      145.75      6.33 o 
  -2   9   4      195.05      187.19      3.39 o 
  -1   9   4        3.87        5.25      2.14 o 
   0   9   4      101.92      122.89      4.31 o 
   1   9   4       78.98       74.05      2.82 o 
   2   9   4       83.20       76.80     15.27 o 
   3   9   4      128.96      132.08      4.72 o 
   4   9   4      231.92      205.63      2.65 o 
   5   9   4       24.74       22.05      0.97 o 
  -3  10   4       85.61      100.11     12.48 o 
  -2  10   4        7.56       13.33      4.85 o 
  -1  10   4        5.85        5.11      1.94 o 
   0  10   4        2.93        6.60      1.94 o 
   1  10   4        1.41        0.97      2.42 o 
   2  10   4       11.01       13.57      4.60 o 
   3  10   4        1.15        0.08      2.14 o 
   4  10   4       16.83       12.84      3.39 o 
  -2  11   4        2.67        0.13      2.65 o 
  -1  11   4       32.15       26.17      5.09 o 
   0  11   4       16.57       19.03      3.76 o 
   1  11   4       59.22       61.92      3.17 o 
   2  11   4       41.60       43.69      2.91 o 
   3  11   4      106.95      110.03      7.51 o 
   4  11   4       67.35       67.37      7.51 o 
   5  11   4      141.01      166.74     11.63 o 
   1  12   4        2.71        4.85      5.57 o 
   2  12   4        0.01        1.45      4.60 o 
  -2 -11   5        0.19       -1.43      3.89 o 
  -1 -11   5        6.58        7.60      4.55 o 
   0 -11   5       11.39        7.32      6.75 o 
  -4 -10   5      115.08      125.46      9.58 o 
  -3 -10   5       87.39       75.93     16.36 o 
  -2 -10   5        7.75        6.43      3.96 o 
  -1 -10   5       27.23       16.14      6.49 o 
   0 -10   5       55.56       60.72      6.66 o 
   1 -10   5        3.82        2.82      5.70 o 
   2 -10   5       35.98       29.59      4.86 o 
  -5  -9   5      182.23      180.92     10.19 o 
  -4  -9   5      227.45      229.85     13.09 o 
  -3  -9   5       32.94       32.82      3.59 o 
  -2  -9   5      243.71      228.70     14.90 o 
  -1  -9   5      176.57      158.79      7.88 o 
   0  -9   5       55.57       58.37      4.79 o 
   1  -9   5       55.62       66.10     11.27 o 
   2  -9   5       15.69       10.62      4.72 o 
   3  -9   5        2.69        8.64      4.95 o 
   4  -9   5        1.30        4.85      6.06 o 
  -6  -8   5       38.66       48.34     11.75 o 
  -5  -8   5      184.49      168.64      5.74 o 
  -4  -8   5      115.92      105.76      4.71 o 
  -3  -8   5      108.44       98.28      4.62 o 
  -2  -8   5       27.07       27.97      4.12 o 
  -1  -8   5       38.50       30.81      4.60 o 
   0  -8   5       51.02       44.52      4.10 o 
   1  -8   5       29.10       47.06      9.94 o 
   2  -8   5       72.20       71.82      5.22 o 
   3  -8   5      201.19      215.59     13.69 o 
   4  -8   5       43.89       69.17     11.03 o 
   5  -8   5       25.94       23.51      7.51 o 
  -7  -7   5       13.27       18.08      3.93 o 
  -6  -7   5        9.42       12.36      2.74 o 
  -5  -7   5      425.67      391.86     10.16 o 
  -4  -7   5      417.48      394.17      9.94 o 
  -3  -7   5      238.07      219.27      9.21 o 
  -2  -7   5      524.37      546.34     10.61 o 
  -1  -7   5     1732.59     1707.93     43.62 o 
   0  -7   5      754.52      786.49     32.84 o 
   1  -7   5      412.16      406.49      9.50 o 
   2  -7   5      122.46      128.97      5.74 o 
   3  -7   5      169.79      178.56      4.56 o 
   4  -7   5        0.08       -0.14      2.08 o 
   5  -7   5      221.02      220.79     21.81 o 
   6  -7   5       48.26       36.35      8.00 o 
  -7  -6   5        6.37        8.58      3.55 o 
  -6  -6   5      230.90      231.50      8.12 o 
  -5  -6   5      339.25      359.06      7.71 o 
  -4  -6   5       65.75       68.91      3.51 o 
  -3  -6   5      311.04      307.63      6.77 o 
  -2  -6   5      975.37      964.35     18.52 o 
  -1  -6   5      825.55      810.24     20.07 o 
   0  -6   5        8.00       11.81      3.23 o 
   1  -6   5       62.28       61.39      4.85 o 
   2  -6   5       17.01       12.75      3.61 o 
   3  -6   5      173.10      178.85      3.16 o 
   4  -6   5       10.75       10.70      1.38 o 
   5  -6   5       85.40       95.97      8.72 o 
   6  -6   5       12.80       10.66      5.82 o 
   7  -6   5       13.72       14.30     11.88 o 
  -8  -5   5       23.60       18.92      4.15 o 
  -7  -5   5      101.11      114.22     15.27 o 
  -6  -5   5       83.31       92.93      5.24 o 
  -5  -5   5       88.73      116.13     15.51 o 
  -4  -5   5      116.62      127.81      7.51 o 
  -3  -5   5        2.18        1.37      2.34 o 
  -2  -5   5       26.52       35.14      7.51 o 
  -1  -5   5      544.05      538.94      9.23 o 
   0  -5   5      101.58       91.29      7.27 o 
   1  -5   5       91.79      113.15      4.20 o 
   2  -5   5      291.75      305.32     15.63 o 
   3  -5   5      513.02      528.39      6.67 o 
   4  -5   5        2.00        4.76      1.73 o 
   5  -5   5      114.04      120.21     14.54 o 
   6  -5   5      215.16      224.42     11.88 o 
   7  -5   5       10.46       12.12      5.82 o 
  -8  -4   5       86.09       91.12      5.04 o 
  -7  -4   5       25.94       23.77      3.17 o 
  -6  -4   5      536.58      518.23     15.39 o 
  -5  -4   5      446.33      487.54     10.76 o 
  -4  -4   5      539.45      545.81     10.98 o 
  -3  -4   5      103.89       99.39      3.60 o 
  -2  -4   5     2330.12     2400.73     45.93 o 
  -1  -4   5     1460.94     1382.39     20.74 o 
   0  -4   5       33.12       43.20      7.27 o 
   1  -4   5      103.07       88.95      3.43 o 
   2  -4   5      330.05      275.12      7.08 o 
   3  -4   5       16.69       22.89      5.34 o 
   4  -4   5      271.25      244.49      5.76 o 
   5  -4   5      155.90      155.35      8.24 o 
   6  -4   5       11.96       11.39      8.24 o 
   7  -4   5        2.57        2.67      8.00 o 
   8  -4   5        4.85        1.89      3.88 o 
  -8  -3   5       14.43       18.99      3.51 o 
  -7  -3   5        6.09        5.38      3.27 o 
  -6  -3   5      858.82      867.14     15.15 o 
  -5  -3   5      229.41      248.63      7.08 o 
  -4  -3   5        0.21        2.30      1.89 o 
  -3  -3   5      442.40      420.87      8.38 o 
  -2  -3   5     3837.23     4056.37     74.53 o 
  -1  -3   5       62.33       52.54      2.48 o 
   0  -3   5      726.65      759.86     10.61 o 
   1  -3   5       44.46       42.97      6.66 o 
   2  -3   5      281.13      258.77     13.09 o 
   3  -3   5      313.01      332.44      7.44 o 
   4  -3   5       18.80       16.10      1.77 o 
   5  -3   5        4.94        5.33      6.06 o 
   6  -3   5      120.09      135.72      7.51 o 
   7  -3   5       40.89       61.32      6.54 o 
   8  -3   5       81.84       87.25      5.45 o 
  -8  -2   5        0.37        5.57      8.00 o 
  -7  -2   5        3.16        5.31      4.79 o 
  -6  -2   5      223.76      234.72      7.20 o 
  -5  -2   5      427.76      410.25      7.86 o 
  -4  -2   5       74.11       74.51      3.17 o 
  -3  -2   5       10.05       13.84      1.97 o 
  -2  -2   5      452.81      425.11      7.44 o 
  -1  -2   5     3106.92     3244.77     53.64 o 
   0  -2   5      624.20      716.80     10.67 o 
   1  -2   5     3283.32     3384.46     62.80 o 
   2  -2   5     5555.35     5885.15    314.71 o 
   3  -2   5      883.98      807.99     13.20 o 
   4  -2   5      675.21      664.70      8.70 o 
   5  -2   5      438.82      440.36     11.63 o 
   6  -2   5       55.95       61.32      8.72 o 
   7  -2   5      138.88      141.30      8.00 o 
   8  -2   5      187.33      172.99      7.49 o 
  -8  -1   5      136.56      122.39     15.27 o 
  -7  -1   5      111.71      103.97      7.27 o 
  -6  -1   5      301.71      296.35      7.02 o 
  -5  -1   5      339.73      334.22      7.02 o 
  -4  -1   5       40.93       50.86      9.45 o 
  -3  -1   5     1233.92     1196.33     18.87 o 
  -2  -1   5     5372.30     5628.43    119.78 o 
  -1  -1   5     2877.59     3096.93     49.35 o 
   0  -1   5     1987.64     2054.98     28.87 o 
   1  -1   5     2121.54     2016.42     30.09 o 
   2  -1   5      667.98      639.25      8.99 o 
   3  -1   5      141.55      148.58      2.38 o 
   4  -1   5     1173.18     1194.62     24.29 o 
   5  -1   5      112.30       96.24      2.50 o 
   6  -1   5       74.40       63.35      3.00 o 
   7  -1   5       39.17       43.58      2.66 o 
   8  -1   5       52.40       43.74      3.00 o 
   9  -1   5       73.92       65.09      4.37 o 
  -8   0   5        2.33       -6.54      8.97 o 
  -7   0   5      443.05      447.87     15.51 o 
  -6   0   5       74.89       65.78      4.24 o 
  -5   0   5        2.35        4.12      2.14 o 
  -4   0   5      724.62      725.58     11.22 o 
  -3   0   5     2536.24     2695.70     46.20 o 
  -2   0   5     1601.65     1587.41     23.45 o 
  -1   0   5      136.60      152.35      2.74 o 
   0   0   5     4395.87     4882.77     90.98 o 
   1   0   5      218.09      211.83      3.54 o 
   2   0   5     1195.13     1306.12     12.12 o 
   3   0   5        3.69       14.30      0.88 o 
   4   0   5       30.03       36.62      1.30 o 
   5   0   5     1636.49     1574.61     23.80 o 
   6   0   5      210.47      203.27      5.16 o 
   7   0   5       17.14       22.50      2.73 o 
   8   0   5      229.67      217.37      5.59 o 
   9   0   5      155.24      152.49      7.04 o 
  -8   1   5        0.05        6.54      9.45 o 
  -7   1   5      221.13      230.96     11.15 o 
  -6   1   5      198.02      201.15      9.21 o 
  -5   1   5       50.61       45.56      8.48 o 
  -4   1   5       13.90       11.86      3.93 o 
  -3   1   5     1495.27     1474.06     23.29 o 
  -2   1   5     1694.41     1682.86     23.13 o 
  -1   1   5      139.54      171.92      3.34 o 
   0   1   5       38.21       39.47      2.51 o 
   1   1   5     4147.36     4425.38     66.26 o 
   2   1   5     4077.29     4227.59    133.21 o 
   3   1   5     1362.77     1457.48     30.73 o 
   4   1   5     1130.48     1137.09     18.10 o 
   5   1   5      596.29      609.32      6.75 o 
   6   1   5      110.73      108.30      2.50 o 
   7   1   5      193.04      193.73      3.56 o 
   8   1   5      203.34      215.05      5.33 o 
   9   1   5        5.49        5.25      3.69 o 
  -8   2   5        4.51        3.15      5.33 o 
  -7   2   5      193.30      204.30     11.15 o 
  -6   2   5      432.90      429.45     14.78 o 
  -5   2   5      151.71      156.08     12.60 o 
  -4   2   5      472.68      461.93     12.36 o 
  -3   2   5     4180.13     4294.70     81.72 o 
  -2   2   5       47.28       38.61      2.27 o 
  -1   2   5      785.99      824.37      9.28 o 
   0   2   5     1686.15     1670.83     14.94 o 
   1   2   5     3349.54     3486.61     45.82 o 
   2   2   5      114.91      120.61      1.34 o 
   3   2   5      584.15      613.10     10.01 o 
   4   2   5      213.74      231.77      7.56 o 
   5   2   5       91.00       97.11      2.59 o 
   6   2   5      106.00      100.93      5.34 o 
   7   2   5       14.81       23.49      2.74 o 
   8   2   5      140.75      152.51      3.11 o 
   9   2   5       20.75       19.16      2.90 o 
  -8   3   5       10.69       17.58      4.71 o 
  -7   3   5        1.41       -0.73      4.60 o 
  -6   3   5       22.31       21.90      3.51 o 
  -5   3   5        2.22        3.81      2.18 o 
  -4   3   5      449.66      444.85      5.83 o 
  -3   3   5      491.62      505.77      7.51 o 
  -2   3   5      402.68      424.90      5.21 o 
  -1   3   5      382.24      416.72      4.86 o 
   0   3   5     1554.46     1561.75     18.34 o 
   1   3   5     1825.35     1844.85     20.57 o 
   2   3   5     1760.36     1876.37     26.56 o 
   3   3   5      131.84      139.60      4.36 o 
   4   3   5      405.57      382.14      5.38 o 
   5   3   5      428.16      392.89      9.02 o 
   6   3   5       71.20       69.57      2.36 o 
   7   3   5      138.05      148.76      2.87 o 
   8   3   5      739.11      725.29     26.66 o 
   9   3   5      200.54      190.48     12.60 o 
  -7   4   5       21.82       17.28      5.33 o 
  -6   4   5       97.22       98.35      9.21 o 
  -5   4   5      286.81      262.44     14.66 o 
  -4   4   5      242.63      251.71     12.60 o 
  -3   4   5      628.40      632.92     14.54 o 
  -2   4   5      949.75      942.53     17.45 o 
  -1   4   5      274.71      267.58      3.15 o 
   0   4   5     1179.67     1126.32     12.52 o 
   1   4   5     6656.99     7413.37    115.65 o 
   2   4   5      446.50      413.93     39.75 o 
   3   4   5      463.08      459.99      9.94 o 
   4   4   5     1443.85     1457.52     31.51 o 
   5   4   5       41.33       43.03      2.43 o 
   6   4   5      398.67      390.55      7.06 o 
   7   4   5       66.13       70.25      1.77 o 
   8   4   5      273.59      277.35      6.71 o 
  -7   5   5       49.61       50.92      6.87 o 
  -6   5   5       54.84       55.99      5.04 o 
  -5   5   5       12.97       12.98      3.26 o 
  -4   5   5      242.00      247.46     14.78 o 
  -3   5   5      414.10      398.73      4.86 o 
  -2   5   5        1.50        1.16      1.15 o 
  -1   5   5        5.05        6.08      0.91 o 
   0   5   5      667.98      673.19      6.41 o 
   1   5   5      277.44      284.04      5.77 o 
   2   5   5      133.29      119.87      1.19 o 
   3   5   5      314.46      275.80      7.51 o 
   4   5   5      890.58      962.15     29.32 o 
   5   5   5      172.90      213.76     13.81 o 
   6   5   5       28.35       26.55      4.12 o 
   7   5   5       34.92       36.53      2.70 o 
  -6   6   5        1.01       -4.51      4.51 o 
  -5   6   5        0.27        2.82      3.93 o 
  -4   6   5       23.67       23.15      3.26 o 
  -3   6   5       67.99       77.42      6.54 o 
  -2   6   5      341.85      330.37     16.12 o 
  -1   6   5      124.75      132.84      3.54 o 
   0   6   5       12.06       14.73      1.27 o 
   1   6   5     1218.98     1235.27     16.36 o 
   2   6   5      262.39      245.13      9.94 o 
   3   6   5      230.46      178.97     11.05 o 
   4   6   5     1392.64     1408.81     34.17 o 
   5   6   5        4.32        2.18      3.39 o 
   8   6   5      154.23      181.28     10.18 o 
  -6   7   5       35.64       29.08      6.64 o 
  -5   7   5        6.77        3.94      5.99 o 
  -4   7   5      142.68      136.41     12.36 o 
  -3   7   5        1.08        1.99      2.74 o 
  -2   7   5       41.15       41.88      3.71 o 
  -1   7   5      726.32      766.43      8.97 o 
   0   7   5      894.21      854.44     13.45 o 
   1   7   5      378.07      380.55     11.51 o 
   2   7   5        2.46        3.81      1.62 o 
   3   7   5      931.71      861.36     40.84 o 
   4   7   5       41.03       38.05      4.85 o 
   5   7   5       58.14       46.77      5.57 o 
   6   7   5       67.80       73.68      6.79 o 
  -5   8   5       29.52       33.13      8.73 o 
  -4   8   5      144.74      166.91      8.62 o 
  -3   8   5        7.00        5.70      2.74 o 
  -2   8   5       56.16       63.35      1.96 o 
  -1   8   5      176.82      168.26      4.38 o 
   0   8   5       57.64       56.57      3.96 o 
   1   8   5       48.94       43.19      4.00 o 
   2   8   5        4.87        3.46      1.82 o 
   3   8   5      110.47      112.94      2.42 o 
   4   8   5      296.50      257.36     30.29 o 
   5   8   5        1.22        1.94      3.88 o 
   6   8   5       23.54       28.11      6.06 o 
  -4   9   5       15.19       10.30      6.68 o 
  -3   9   5       68.86       63.65      4.79 o 
  -2   9   5       10.45        8.55      2.33 o 
  -1   9   5        8.18        6.22      1.92 o 
   0   9   5      134.60      147.72      7.51 o 
   1   9   5      221.41      207.41      5.33 o 
   2   9   5       59.80       67.52      3.43 o 
   3   9   5      734.01      819.89     74.65 o 
   4   9   5      263.46      256.17      4.85 o 
  -3  10   5       34.28       26.19      4.18 o 
  -2  10   5       36.20       41.84      4.55 o 
  -1  10   5       74.56       80.92      2.61 o 
   0  10   5      130.82      126.11      9.21 o 
   1  10   5        6.14        6.54      4.36 o 
   2  10   5       72.75       71.49      3.64 o 
   3  10   5      331.04      338.92     15.27 o 
  -2  11   5        6.50        6.06      7.51 o 
  -1  11   5        0.25        0.57      2.42 o 
   0  11   5        9.45       11.63      2.46 o 
   1  11   5       30.96       23.45      5.33 o 
   2  11   5       15.83       14.40      4.24 o 
   4  11   5        3.72       13.09      5.33 o 
  -4 -10   6        2.39        0.18      4.36 o 
  -3 -10   6        2.22        3.24      3.17 o 
  -2 -10   6       34.89       33.13      5.32 o 
  -1 -10   6        6.29        7.89      3.59 o 
   0 -10   6       25.20       20.52      4.35 o 
   1 -10   6       10.45       18.30      5.51 o 
   2 -10   6       38.57       45.44     10.17 o 
  -5  -9   6      237.14      235.45      9.04 o 
  -4  -9   6       83.74       92.47      5.13 o 
  -3  -9   6       19.98       17.38      3.51 o 
  -2  -9   6      452.17      451.00     13.58 o 
  -1  -9   6       40.53       38.87      4.37 o 
   0  -9   6        8.80        8.32      6.24 o 
   1  -9   6       52.49       67.18     11.51 o 
   2  -9   6      135.44      143.80      7.61 o 
   3  -9   6       10.04       10.18      4.99 o 
   4  -9   6       48.50       41.42      6.16 o 
  -6  -8   6      192.84      182.42      8.97 o 
  -5  -8   6      172.59      159.78      6.08 o 
  -4  -8   6       22.67       22.91      3.34 o 
  -3  -8   6      167.85      174.04      6.24 o 
  -2  -8   6       93.15      103.87      6.19 o 
  -1  -8   6      311.19      299.89     13.45 o 
   0  -8   6      105.02      109.72      6.94 o 
   1  -8   6      323.25      338.19     10.00 o 
   2  -8   6        4.90        7.03      3.60 o 
   3  -8   6       21.30       18.65      2.02 o 
   4  -8   6        9.52       13.09      4.37 o 
   5  -8   6        1.89       -2.18      5.82 o 
  -7  -7   6      129.92      151.09      7.45 o 
  -6  -7   6        2.05        5.33      2.74 o 
  -5  -7   6       10.23       13.19      3.58 o 
  -4  -7   6        9.29       10.20      4.88 o 
  -3  -7   6      107.98      106.99      9.05 o 
  -2  -7   6        2.85        3.65      3.01 o 
  -1  -7   6        8.54        8.16      2.82 o 
   0  -7   6       20.26       20.12      3.43 o 
   1  -7   6      261.85      276.23      8.03 o 
   2  -7   6      176.56      194.13      8.47 o 
   3  -7   6       47.29       53.19      5.68 o 
   4  -7   6       72.31       67.84      7.72 o 
   5  -7   6      117.51       93.55     10.18 o 
   6  -7   6        9.97       22.78      7.51 o 
  -7  -6   6       19.60       22.09      5.09 o 
  -6  -6   6       85.14       89.43     11.15 o 
  -5  -6   6      226.44      223.53      6.66 o 
  -4  -6   6        0.62        4.00      5.21 o 
  -3  -6   6     1449.92     1428.41     24.85 o 
  -2  -6   6      338.19      342.74     10.91 o 
  -1  -6   6      207.13      208.46      6.24 o 
   0  -6   6      379.39      377.26      9.09 o 
   1  -6   6      514.69      516.13     17.04 o 
   2  -6   6       33.60       39.66      3.76 o 
   3  -6   6       74.44       69.37      2.90 o 
   4  -6   6      417.65      400.45     12.49 o 
   5  -6   6       63.67       68.83      8.00 o 
   6  -6   6       12.15       10.18     10.42 o 
  -7  -5   6      337.31      329.60      8.73 o 
  -6  -5   6      800.61      775.23     14.99 o 
  -5  -5   6       80.22       87.56      7.88 o 
  -4  -5   6       72.46       74.04      4.61 o 
  -3  -5   6      860.36      843.98     16.76 o 
  -2  -5   6      194.48      177.42     10.78 o 
  -1  -5   6      131.48      132.51      5.70 o 
   0  -5   6      325.25      317.08      7.11 o 
   1  -5   6       11.20       19.12      3.45 o 
   2  -5   6      374.35      400.73     14.54 o 
   3  -5   6        1.98        0.07      1.59 o 
   4  -5   6      147.36      154.10      6.73 o 
   5  -5   6      243.95      229.65     13.81 o 
   6  -5   6       82.89       83.61      8.24 o 
   7  -5   6       10.44       12.36      6.06 o 
  -8  -4   6      108.94       99.08      5.55 o 
  -7  -4   6       81.59       86.51      8.20 o 
  -6  -4   6      681.63      648.19     12.94 o 
  -5  -4   6      133.35      127.10      4.71 o 
  -4  -4   6       41.39       30.37      6.66 o 
  -3  -4   6      156.61      147.21      7.03 o 
  -2  -4   6     1057.74     1045.80     16.54 o 
  -1  -4   6       15.31       12.84      2.90 o 
   0  -4   6     1076.77     1115.51     19.80 o 
   1  -4   6      995.89      986.48     15.75 o 
   2  -4   6      633.76      597.17     14.90 o 
   3  -4   6       70.76       64.61      5.11 o 
   4  -4   6     1374.12     1299.74     35.93 o 
   5  -4   6      525.03      500.30     31.63 o 
   6  -4   6        3.24        3.39      7.51 o 
   7  -4   6       20.35       31.75      6.06 o 
  -8  -3   6        8.64        8.24      3.34 o 
  -7  -3   6       80.09       79.40      9.09 o 
  -6  -3   6      393.13      395.94      8.91 o 
  -5  -3   6      210.12      214.17      5.82 o 
  -4  -3   6      405.95      396.14     12.24 o 
  -3  -3   6     2413.60     2533.01     51.15 o 
  -2  -3   6     1247.36     1244.73     18.85 o 
  -1  -3   6     1514.89     1548.89     23.56 o 
   0  -3   6     3257.08     3208.99     55.78 o 
   1  -3   6        4.03        9.83      2.91 o 
   2  -3   6      148.77      149.78      4.11 o 
   3  -3   6      566.29      557.95     25.55 o 
   4  -3   6      624.61      580.36      7.79 o 
   5  -3   6       36.01       32.23      3.39 o 
   6  -3   6       13.05        8.48      4.12 o 
   7  -3   6       10.74       12.60      4.60 o 
   8  -3   6       35.01       32.81      4.18 o 
  -8  -2   6       49.56       45.56      6.79 o 
  -7  -2   6      262.23      273.42      7.96 o 
  -6  -2   6        1.72       -0.98      2.31 o 
  -5  -2   6       13.06        9.18      3.12 o 
  -4  -2   6      877.85      901.18     14.47 o 
  -3  -2   6      359.63      381.14      6.85 o 
  -2  -2   6      102.39      115.23      3.34 o 
  -1  -2   6       75.29       88.10      2.91 o 
   0  -2   6      281.46      238.63      8.48 o 
   1  -2   6      609.61      542.60      9.45 o 
   2  -2   6       39.82       37.66      3.33 o 
   3  -2   6      116.59      122.76      2.83 o 
   4  -2   6      273.13      256.94      3.55 o 
   5  -2   6       56.03       48.06      1.95 o 
   6  -2   6        8.93        5.57      5.82 o 
   7  -2   6      197.40      203.34     15.03 o 
   8  -2   6      167.47      171.82     10.06 o 
  -8  -1   6       55.43       58.89      7.51 o 
  -7  -1   6      143.36      134.88      5.90 o 
  -6  -1   6        1.11        0.66      2.31 o 
  -5  -1   6       76.48       86.21      4.92 o 
  -4  -1   6      127.31      123.11      4.10 o 
  -3  -1   6     1000.74      982.81     15.27 o 
  -2  -1   6     3824.57     3900.67     69.83 o 
  -1  -1   6      845.77      845.06     11.22 o 
   0  -1   6       10.34       31.09      1.71 o 
   1  -1   6     1389.90     1297.46     19.87 o 
   2  -1   6      319.30      351.08      4.26 o 
   3  -1   6     3212.42     3293.08     59.86 o 
   4  -1   6     1546.61     1463.07     23.51 o 
   5  -1   6      706.56      655.74      8.78 o 
   6  -1   6      250.82      270.14     24.96 o 
   7  -1   6      237.30      245.13      4.68 o 
   8  -1   6       10.81        8.33      1.50 o 
  -8   0   6       74.99       77.80      8.24 o 
  -7   0   6      485.43      476.47     16.72 o 
  -6   0   6      138.47      135.28      6.38 o 
  -5   0   6       86.95       85.34      5.21 o 
  -4   0   6     1033.45      993.99     17.87 o 
  -3   0   6     1217.20     1258.52     18.51 o 
  -2   0   6      103.71       98.58      2.82 o 
  -1   0   6     1328.48     1304.00     17.05 o 
   0   0   6       46.88       26.11      2.79 o 
   1   0   6      319.65      328.64      3.82 o 
   2   0   6      539.76      564.24     11.09 o 
   3   0   6     2864.20     2926.82     33.21 o 
   4   0   6      313.30      284.34      5.18 o 
   5   0   6       50.64       58.68      2.79 o 
   6   0   6        0.90       -0.08      1.69 o 
   7   0   6      180.90      185.73      7.18 o 
   8   0   6       40.62       34.54      6.14 o 
   9   0   6        2.13        7.27      3.37 o 
  -8   1   6      112.34      140.57     10.91 o 
  -7   1   6      251.61      265.86     12.84 o 
  -6   1   6       26.81       22.30      8.72 o 
  -5   1   6      302.17      330.89      8.72 o 
  -4   1   6       61.16       65.17      3.34 o 
  -3   1   6       25.07       27.67      2.77 o 
  -2   1   6      380.57      406.36      5.99 o 
  -1   1   6     2365.21     2485.18     41.11 o 
   0   1   6      786.83      756.75      9.11 o 
   1   1   6     1915.04     1957.76     18.99 o 
   2   1   6       56.30       44.19      1.47 o 
   3   1   6      138.64      125.06      1.69 o 
   4   1   6      522.88      477.91      5.49 o 
   5   1   6       81.15       84.60      2.91 o 
   6   1   6       82.26       75.97      1.89 o 
   7   1   6     1116.52     1033.40     14.51 o 
   8   1   6      267.57      256.21      5.59 o 
   9   1   6       30.94       35.14      2.42 o 
  -8   2   6       73.16       69.31     15.75 o 
  -7   2   6       69.18       79.49      8.24 o 
  -6   2   6       85.82       89.67     12.84 o 
  -5   2   6        2.08        1.70      3.64 o 
  -4   2   6      587.15      575.57     10.27 o 
  -3   2   6     1254.42     1217.42     20.61 o 
  -2   2   6       12.13       14.89      1.63 o 
  -1   2   6     1238.99     1270.15     24.06 o 
   0   2   6     3175.44     3245.72     41.46 o 
   1   2   6      200.52      203.92      2.43 o 
   2   2   6      895.04      918.00     13.64 o 
   3   2   6     3483.54     3694.40     71.89 o 
   4   2   6      116.08      116.36      2.18 o 
   5   2   6       80.82       75.57      2.24 o 
   6   2   6      554.93      552.08      7.83 o 
   7   2   6      351.28      349.94      8.12 o 
   8   2   6       22.48       20.73      1.67 o 
   9   2   6       52.96       58.33      3.09 o 
  -7   3   6       15.21       16.00      6.06 o 
  -6   3   6        5.98        4.81      1.79 o 
  -5   3   6      459.44      456.97      8.89 o 
  -4   3   6     2470.30     2498.69     43.61 o 
  -3   3   6      453.72      444.99     12.00 o 
  -2   3   6      252.11      258.80      4.88 o 
  -1   3   6      369.46      371.52      5.77 o 
   0   3   6      468.13      462.85      7.28 o 
   1   3   6      237.11      217.91      4.19 o 
   2   3   6     4408.54     4939.34    108.58 o 
   3   3   6      377.66      404.98      9.00 o 
   4   3   6       52.84       50.08      3.28 o 
   5   3   6       10.52        6.67      1.06 o 
   6   3   6      415.82      412.61      5.80 o 
   7   3   6      185.66      187.50      3.19 o 
   8   3   6      146.29      154.59      8.46 o 
  -7   4   6        4.40       10.19      6.06 o 
  -6   4   6        8.38        7.27      5.09 o 
  -5   4   6      139.13      125.35      2.93 o 
  -4   4   6      264.41      257.41      9.45 o 
  -3   4   6        9.65       11.05      1.14 o 
  -2   4   6       25.15       23.80      1.94 o 
  -1   4   6       35.14       45.50      1.57 o 
   0   4   6     3070.41     3314.13     45.54 o 
   1   4   6      173.85      193.86      2.58 o 
   2   4   6     1778.96     1750.30     60.16 o 
   3   4   6     1597.56     1581.85     40.23 o 
   4   4   6      740.68      783.05     16.72 o 
   5   4   6       72.94       71.25      4.60 o 
   6   4   6      810.28      789.32     15.66 o 
   7   4   6      510.32      516.82     17.85 o 
   8   4   6        6.79        3.49      1.28 o 
  -7   5   6       32.05       28.70      5.21 o 
  -6   5   6       13.86       10.31      4.67 o 
  -5   5   6       49.71       64.63      4.62 o 
  -4   5   6      246.15      236.19      4.73 o 
  -3   5   6      308.32      304.05      6.42 o 
  -2   5   6       99.78      107.62      3.15 o 
  -1   5   6      388.00      386.52      5.79 o 
   0   5   6      966.26      975.10      8.64 o 
   1   5   6       48.66       38.12      1.75 o 
   2   5   6     2813.50     2852.08     42.17 o 
   3   5   6      536.29      496.10     11.39 o 
   4   5   6      198.13      254.23     13.09 o 
   5   5   6      159.56      173.53     12.84 o 
   6   5   6      264.20      332.03     18.18 o 
   7   5   6       95.75       85.02      1.50 o 
   8   5   6       72.09       89.91      7.03 o 
  -6   6   6       40.93       44.19      5.38 o 
  -5   6   6      184.68      205.72      7.76 o 
  -4   6   6      180.21      178.40      8.12 o 
  -3   6   6      145.08      143.18      5.67 o 
  -2   6   6       30.99       26.91      2.40 o 
  -1   6   6       59.56       61.95      1.82 o 
   0   6   6        1.09        2.32      1.41 o 
   1   6   6        0.91        0.00      0.84 o 
   2   6   6      104.60      100.73      3.75 o 
   3   6   6      769.31      709.61     16.24 o 
   4   6   6        1.01        1.21      3.15 o 
   5   6   6        9.40        7.76      3.88 o 
   6   6   6      114.89      126.75      7.51 o 
   8   6   6       81.73       84.34      7.76 o 
  -6   7   6        4.33        1.94      5.57 o 
  -5   7   6        5.36        8.91      3.68 o 
  -4   7   6        9.14       12.16      3.27 o 
  -3   7   6        2.83        4.60      2.40 o 
  -2   7   6        2.57        0.97      1.89 o 
  -1   7   6      180.36      176.05      3.10 o 
   0   7   6      466.00      462.82      5.54 o 
   1   7   6       46.65       51.45      2.24 o 
   2   7   6      160.06      161.77      2.13 o 
   3   7   6      201.35      176.87      2.91 o 
   4   7   6       11.82       10.66      3.88 o 
   5   7   6      215.99      220.06      9.94 o 
   6   7   6      336.56      366.20     14.06 o 
  -5   8   6      124.87      132.95      7.54 o 
  -4   8   6       44.71       55.47     10.54 o 
  -3   8   6       58.92       56.72      4.02 o 
  -2   8   6      141.60      149.55     11.27 o 
  -1   8   6      256.03      237.27      3.84 o 
   0   8   6        0.12        1.04      1.54 o 
   1   8   6      304.66      330.18      4.64 o 
   2   8   6      383.92      374.78      4.53 o 
   3   8   6        1.29        1.64      0.93 o 
   4   8   6      101.11       95.97      6.79 o 
   5   8   6      211.82      219.33     10.66 o 
   6   8   6       33.62       35.63      6.30 o 
   7   8   6        0.31        1.45      4.85 o 
  -4   9   6        0.72       -0.16      3.80 o 
  -3   9   6       64.73       81.24      6.30 o 
  -2   9   6       60.33       69.57      8.72 o 
  -1   9   6        8.11        8.65      1.55 o 
   0   9   6       20.01       13.93      2.46 o 
   1   9   6       69.06       68.17      2.01 o 
   2   9   6      135.01      133.99      3.93 o 
   3   9   6        3.14        2.29      1.16 o 
   4   9   6      100.22      114.39      7.76 o 
   5   9   6       25.68       25.45      5.82 o 
   6   9   6      140.46      148.32     10.66 o 
  -3  10   6       17.05       16.42      4.48 o 
  -2  10   6        6.71        5.32      2.82 o 
  -1  10   6      125.87      137.97      6.81 o 
   0  10   6       59.94       61.66      2.41 o 
   1  10   6       34.63       33.42      3.88 o 
   2  10   6      196.50      191.79     10.26 o 
   3  10   6       34.20       27.76      2.25 o 
   5  10   6      136.36      155.11     10.66 o 
   6  10   6      123.85      129.18     11.15 o 
  -1  11   6       12.33       13.55      2.90 o 
   0  11   6        9.05       11.89      2.01 o 
   1  11   6       15.17       13.89      1.91 o 
   2  11   6       88.07       81.06      3.29 o 
   3  11   6        0.22        3.15      3.88 o 
  -3 -10   7      102.02      107.94     14.18 o 
  -2 -10   7       18.86       16.38      4.20 o 
  -1 -10   7       59.99       47.87      6.41 o 
   0 -10   7       40.80       33.42      5.11 o 
   1 -10   7        6.31        2.32      3.85 o 
  -4  -9   7       65.38       68.85      5.13 o 
  -3  -9   7       57.91       64.67      5.13 o 
  -2  -9   7       33.37       36.42      4.54 o 
  -1  -9   7        4.79        4.11      3.34 o 
   0  -9   7       37.58       35.22      4.79 o 
   1  -9   7      236.97      240.32      9.25 o 
   2  -9   7       27.34       26.24      6.39 o 
   3  -9   7        1.49        2.86      3.93 o 
  -5  -8   7       17.04       19.10      3.68 o 
  -4  -8   7      127.83      122.78     13.21 o 
  -3  -8   7      385.98      370.12     10.38 o 
  -2  -8   7       71.59       59.91      4.79 o 
  -1  -8   7        4.65        1.97      3.03 o 
   0  -8   7      258.44      288.43      9.33 o 
   1  -8   7      238.10      242.90     14.55 o 
   2  -8   7       21.09       18.98      5.35 o 
   3  -8   7       45.68       44.60      2.66 o 
   4  -8   7       13.60       21.78      6.20 o 
  -6  -7   7        0.56        0.30      2.65 o 
  -5  -7   7       84.66       85.91      6.08 o 
  -4  -7   7      164.56      176.54     10.45 o 
  -3  -7   7      623.48      603.49     15.15 o 
  -2  -7   7      154.24      152.61     23.14 o 
  -1  -7   7        3.52        1.47      2.65 o 
   0  -7   7        2.27        2.42      3.76 o 
   1  -7   7        1.74        3.57      3.66 o 
   2  -7   7       15.15       24.43      6.18 o 
   3  -7   7       14.81       15.18      1.91 o 
   4  -7   7       21.56       16.98      3.20 o 
   5  -7   7        5.47        7.27      4.11 o 
  -7  -6   7        3.68        3.15      3.08 o 
  -6  -6   7        0.46        6.43      3.77 o 
  -5  -6   7       41.19       38.71      5.45 o 
  -4  -6   7      348.52      351.45      8.48 o 
  -3  -6   7      284.14      282.95      7.54 o 
  -2  -6   7        9.10        7.90      4.79 o 
  -1  -6   7        4.29        6.68      3.76 o 
   0  -6   7      304.11      313.25      9.90 o 
   1  -6   7      290.01      319.69      8.56 o 
   2  -6   7        1.98        1.15      2.65 o 
   3  -6   7      626.99      642.14      9.38 o 
   4  -6   7      115.82      124.57      8.00 o 
   5  -6   7        4.81        5.42      4.26 o 
   6  -6   7       67.67       61.56      8.48 o 
  -7  -5   7      146.31      157.90      6.60 o 
  -6  -5   7      241.77      248.06      7.54 o 
  -5  -5   7      330.87      309.21      9.80 o 
  -4  -5   7     1002.57      967.99     17.39 o 
  -3  -5   7      113.89      113.85      4.80 o 
  -2  -5   7      967.03      987.12     17.47 o 
  -1  -5   7     2553.48     2565.87     55.26 o 
   0  -5   7     1273.78     1236.49     24.98 o 
   1  -5   7       40.04       54.25      4.48 o 
   2  -5   7      142.28      133.17      5.21 o 
   3  -5   7      339.58      334.24      6.30 o 
   4  -5   7       13.40        9.59      1.85 o 
   5  -5   7      119.47       90.29     13.34 o 
   6  -5   7       83.73       73.92      8.00 o 
   7  -5   7        0.53       -2.18      8.97 o 
  -7  -4   7       71.40       65.49      4.79 o 
  -6  -4   7        1.66        2.42      2.74 o 
  -5  -4   7      230.73      231.99      8.14 o 
  -4  -4   7      839.64      809.49     16.89 o 
  -3  -4   7      245.98      221.30      7.27 o 
  -2  -4   7      617.43      598.71     15.15 o 
  -1  -4   7     1054.07     1020.61     19.14 o 
   0  -4   7     1166.72     1209.88     27.63 o 
   1  -4   7        0.22        1.70      2.55 o 
   2  -4   7       11.15       15.41      3.34 o 
   3  -4   7       90.64      100.79      4.48 o 
   4  -4   7      139.27      137.37      4.47 o 
   5  -4   7        8.24        6.20      1.84 o 
   6  -4   7       52.54       39.75      6.06 o 
   7  -4   7       96.26      110.27      8.72 o 
  -8  -3   7       14.33       13.51      6.75 o 
  -7  -3   7       18.12       16.71      4.29 o 
  -6  -3   7       23.11       19.24      3.34 o 
  -5  -3   7       20.36       26.03      5.57 o 
  -4  -3   7     1323.74     1318.23     26.30 o 
  -3  -3   7      886.38      877.80     16.89 o 
  -2  -3   7        6.14        6.70      2.71 o 
  -1  -3   7      706.83      676.09     22.78 o 
   0  -3   7     1903.19     1968.72     31.70 o 
   1  -3   7      266.56      278.44      8.12 o 
   2  -3   7      265.81      254.50      5.74 o 
   3  -3   7     1508.74     1442.70     19.16 o 
   4  -3   7      611.02      579.02     18.16 o 
   5  -3   7      301.66      289.70      6.89 o 
   6  -3   7      259.54      246.23     10.42 o 
   7  -3   7       53.30       74.16      6.79 o 
   8  -3   7        3.81        5.29      3.71 o 
  -8  -2   7      125.21      117.31      8.48 o 
  -7  -2   7      177.13      184.90      6.83 o 
  -6  -2   7        9.61        9.97      5.30 o 
  -5  -2   7      176.64      182.17      5.65 o 
  -4  -2   7     1696.59     1722.27     32.38 o 
  -3  -2   7       13.58       14.30      3.15 o 
  -2  -2   7       37.87       34.79      5.57 o 
  -1  -2   7     4218.46     4333.44     71.67 o 
   0  -2   7      331.76      352.42      5.91 o 
   1  -2   7      547.96      625.09     10.58 o 
   2  -2   7     1097.96     1144.56     44.77 o 
   3  -2   7      989.56      924.03     11.52 o 
   4  -2   7       18.19       20.97      1.69 o 
   5  -2   7        0.58        0.72      1.15 o 
   6  -2   7       19.28       23.02      4.12 o 
   7  -2   7       71.73       63.74     10.18 o 
   8  -2   7       19.37       23.29      3.38 o 
  -8  -1   7      127.85      156.08     18.66 o 
  -7  -1   7       10.35       12.26      3.41 o 
  -6  -1   7      102.90      101.30      6.31 o 
  -5  -1   7       69.44       75.90      4.92 o 
  -4  -1   7       18.79       19.20      2.73 o 
  -3  -1   7        0.28        2.61      2.36 o 
  -2  -1   7      968.57      999.67     14.56 o 
  -1  -1   7      765.18      722.63     11.56 o 
   0  -1   7        2.03        4.29      1.71 o 
   1  -1   7      683.11      732.39     12.84 o 
   2  -1   7      591.90      607.00      7.40 o 
   3  -1   7     2015.14     2032.16     27.25 o 
   4  -1   7      763.75      704.62     10.38 o 
   5  -1   7       22.00       15.84      5.80 o 
   6  -1   7      231.69      229.57     10.66 o 
   7  -1   7      207.24      200.04      9.45 o 
   8  -1   7       53.49       50.65      4.85 o 
  -8   0   7       17.08       10.91     10.66 o 
  -7   0   7       13.49       10.66      5.33 o 
  -6   0   7        0.55        3.38      3.49 o 
  -5   0   7      610.69      606.69     13.80 o 
  -4   0   7      155.45      140.59      5.51 o 
  -3   0   7      239.26      264.32      5.65 o 
  -2   0   7     1162.61     1173.08     16.70 o 
  -1   0   7     1098.84     1026.36     21.57 o 
   0   0   7        6.30        1.33      1.47 o 
   1   0   7        1.31        1.43      1.26 o 
   2   0   7     4017.60     4182.63     63.41 o 
   3   0   7     2155.69     2074.70     33.96 o 
   4   0   7       16.34       16.43      1.18 o 
   5   0   7      557.10      531.92      7.82 o 
   6   0   7       40.54       58.65      4.73 o 
   7   0   7       52.88       46.97      2.96 o 
   8   0   7      172.46      174.14      4.09 o 
   9   0   7       79.15       74.75      2.69 o 
  -8   1   7      100.37       90.40      9.94 o 
  -7   1   7       10.34        9.45      5.33 o 
  -6   1   7       78.65       91.37      7.51 o 
  -5   1   7     1081.46     1055.88     22.06 o 
  -4   1   7      138.31      143.13      5.87 o 
  -3   1   7      544.80      533.75     10.24 o 
  -2   1   7     3106.88     3177.37     54.24 o 
  -1   1   7      767.94      736.10     10.75 o 
   0   1   7       44.18       44.06      1.42 o 
   1   1   7     1696.23     1761.65     19.89 o 
   2   1   7       64.79       67.41      1.69 o 
   3   1   7       17.17       17.23      0.87 o 
   4   1   7       57.63       53.34      1.78 o 
   5   1   7       23.72       23.04      2.58 o 
   6   1   7      398.46      403.89      5.33 o 
   7   1   7       83.93       87.65      2.66 o 
   8   1   7        4.78        4.53      1.61 o 
   9   1   7       24.86       25.95      3.54 o 
  -7   2   7       49.41       46.29     13.09 o 
  -6   2   7       36.92       51.86      6.54 o 
  -5   2   7       70.87       76.34      6.30 o 
  -4   2   7        2.09       -0.41      2.04 o 
  -3   2   7       87.63      105.72      3.68 o 
  -2   2   7      669.88      685.87      8.37 o 
  -1   2   7     1111.31     1161.11     13.21 o 
   0   2   7      340.02      355.20      5.46 o 
   1   2   7      542.13      542.21      4.90 o 
   2   2   7     1046.26     1013.15     18.58 o 
   3   2   7     1254.40     1270.54     11.26 o 
   4   2   7        3.00        4.27      0.82 o 
   5   2   7      407.05      412.14      7.68 o 
   6   2   7      857.53      866.79     10.70 o 
   7   2   7       15.81       17.58      2.94 o 
   8   2   7       76.96       77.44      3.16 o 
   9   2   7      129.59      140.48      4.22 o 
  -7   3   7        0.15        0.24      4.85 o 
  -6   3   7       13.47       12.61      4.24 o 
  -5   3   7      132.85      133.45     16.00 o 
  -4   3   7      564.15      554.20     11.27 o 
  -3   3   7       37.82       42.38      3.00 o 
  -2   3   7     2010.99     2040.81     25.35 o 
  -1   3   7       74.12       65.76      1.88 o 
   0   3   7      235.96      249.03      2.77 o 
   1   3   7     3367.90     3446.71     41.49 o 
   2   3   7     4819.33     5132.81     82.10 o 
   3   3   7       15.60       37.08      6.91 o 
   4   3   7      188.06      179.65      3.51 o 
   5   3   7      397.37      415.13      6.22 o 
   6   3   7      347.48      348.60      7.23 o 
   7   3   7       39.19       40.15      2.49 o 
   8   3   7       62.04       66.90      1.97 o 
  -7   4   7        1.79        3.17      4.85 o 
  -6   4   7      226.63      235.33     12.60 o 
  -5   4   7       36.84       33.81      2.54 o 
  -4   4   7       83.58       88.31      2.26 o 
  -3   4   7      221.28      214.76      3.83 o 
  -2   4   7      545.18      542.65     14.78 o 
  -1   4   7       53.37       53.72      1.86 o 
   0   4   7       10.18       14.18      1.14 o 
   1   4   7      593.77      623.47      6.88 o 
   2   4   7     1109.57      986.88     25.92 o 
   3   4   7        9.65       12.34      2.42 o 
   4   4   7        5.88        4.85      2.67 o 
   5   4   7      207.82      200.91      7.27 o 
   6   4   7      457.18      440.45     10.42 o 
   7   4   7       30.80       29.79      1.42 o 
   8   4   7      107.38      105.91      6.79 o 
  -6   5   7       14.28       12.26      4.02 o 
  -5   5   7       18.27       19.87      5.57 o 
  -4   5   7       87.31       71.53     14.66 o 
  -3   5   7      294.86      285.07      6.18 o 
  -2   5   7      105.52      113.42      3.64 o 
  -1   5   7      576.85      612.77      8.25 o 
   0   5   7       22.54       23.21      3.93 o 
   1   5   7      841.30      835.57      8.62 o 
   2   5   7     1419.76     1399.32     12.65 o 
   3   5   7      754.81      711.55     16.00 o 
   4   5   7       79.03       55.74      4.85 o 
   5   5   7      609.73      588.19     23.27 o 
   6   5   7      541.48      538.51     15.27 o 
   7   5   7      106.50       97.18     12.12 o 
   8   5   7      535.69      552.81     18.90 o 
  -6   6   7      106.73      102.14      6.93 o 
  -5   6   7      256.03      252.64     14.71 o 
  -4   6   7       13.78       12.55      5.70 o 
  -3   6   7      327.26      339.40      5.68 o 
  -2   6   7       87.38       80.93      3.66 o 
  -1   6   7      507.22      507.16      9.55 o 
   0   6   7      347.03      331.17      4.27 o 
   1   6   7     1940.31     2011.45     23.73 o 
   2   6   7      226.47      222.77      2.74 o 
   3   6   7        1.66        1.70      2.91 o 
   4   6   7      211.26      213.76      8.24 o 
   5   6   7      463.54      450.78     13.57 o 
   6   6   7       18.12       20.84      4.85 o 
   7   6   7        5.62       11.39      4.85 o 
  -5   7   7       20.84       12.96      5.09 o 
  -4   7   7       62.20       63.77      8.03 o 
  -3   7   7       46.08       57.55     12.12 o 
  -2   7   7       20.50       18.59      2.96 o 
  -1   7   7       59.57       61.41      2.66 o 
   0   7   7      241.15      223.33      3.86 o 
   1   7   7      114.08      136.97      5.26 o 
   2   7   7        4.83        4.75      1.18 o 
   3   7   7       21.34       32.48      7.27 o 
   4   7   7        9.61        8.97      3.64 o 
   5   7   7      502.14      508.22     15.51 o 
   6   7   7      212.86      230.24     10.91 o 
   7   7   7       21.51       24.96      6.06 o 
  -5   8   7       16.26        7.09      4.86 o 
  -4   8   7        0.05        0.01      3.58 o 
  -3   8   7        8.10        7.51      2.74 o 
  -2   8   7       17.57       21.98      5.33 o 
  -1   8   7       21.08       23.35      1.83 o 
   0   8   7       37.49       42.64      1.81 o 
   1   8   7      562.78      565.24      6.56 o 
   2   8   7      196.57      196.89      3.29 o 
   3   8   7        0.09        0.39      1.12 o 
   4   8   7      198.09      192.43      8.97 o 
   5   8   7       75.27       92.34      7.51 o 
   6   8   7        8.31        9.94      5.33 o 
   7   8   7      113.00      210.12     12.84 o 
  -4   9   7        0.15       -0.85      3.08 o 
  -3   9   7       11.20       18.98      4.51 o 
  -2   9   7        8.53        4.52      2.48 o 
  -1   9   7       32.11       33.99      3.21 o 
   0   9   7      149.69      161.23      5.24 o 
   1   9   7      253.87      237.18      5.05 o 
   2   9   7        1.81        1.64      0.89 o 
   3   9   7       71.17       60.53      4.50 o 
   4   9   7       34.74       50.17      5.82 o 
   5   9   7        7.24       -0.97      4.36 o 
   6   9   7        0.39       -5.82      5.82 o 
   7   9   7        0.98       -6.54      6.54 o 
  -3  10   7        3.57        1.45      7.27 o 
  -2  10   7        0.11        4.87      3.20 o 
  -1  10   7        2.35        1.43      1.44 o 
   0  10   7        0.35       -1.90      1.90 o 
   1  10   7       17.97       13.62      2.27 o 
   2  10   7       31.02       26.61      1.68 o 
   3  10   7       61.08       51.38      9.94 o 
   4  10   7       69.45       82.64      7.51 o 
   5  10   7       81.37      102.76      8.97 o 
   6  10   7       96.28      102.52     10.18 o 
  -1  11   7        4.70        4.19      3.01 o 
   0  11   7       76.88       85.14      4.67 o 
   1  11   7       58.34       50.90      7.83 o 
   2  11   7        0.69       -3.39      6.06 o 
   3  11   7       88.90       80.95      7.03 o 
  -2 -10   8        9.18       11.39     10.66 o 
  -1 -10   8      252.12      244.41     27.99 o 
   0 -10   8       51.08       51.13      7.56 o 
  -4  -9   8      115.47      127.54      6.75 o 
  -3  -9   8        1.27       -1.85      3.34 o 
  -2  -9   8      150.58      142.49      9.06 o 
  -1  -9   8        1.23        3.70      3.59 o 
   0  -9   8        1.89        7.54      4.72 o 
   1  -9   8        1.82        5.17      3.93 o 
   2  -9   8       49.10       50.28      7.28 o 
   3  -9   8        9.34       15.88      6.22 o 
  -5  -8   8       68.08       61.83      5.14 o 
  -4  -8   8       71.77       80.13      6.57 o 
  -3  -8   8      140.07      132.59     14.06 o 
  -2  -8   8       26.55       22.88      4.99 o 
  -1  -8   8        2.28       -0.39      3.39 o 
   0  -8   8      520.72      529.46     16.66 o 
   1  -8   8        0.38        4.42      3.88 o 
   2  -8   8      176.95      198.09     10.89 o 
   3  -8   8      134.05      147.24      7.23 o 
   4  -8   8        7.14       10.72      5.40 o 
  -6  -7   8        7.95        2.04      3.64 o 
  -5  -7   8      270.82      300.25     12.60 o 
  -4  -7   8      300.96      298.65     10.68 o 
  -3  -7   8        7.35        9.07      4.36 o 
  -2  -7   8      379.72      380.67     15.99 o 
  -1  -7   8      223.44      218.85     11.27 o 
   0  -7   8       96.79      111.77      7.03 o 
   1  -7   8      184.37      185.49     16.84 o 
   2  -7   8      257.13      278.03      9.59 o 
   3  -7   8      144.99      149.84      4.08 o 
   4  -7   8       25.41       22.89      2.81 o 
   5  -7   8        1.44        4.31      4.02 o 
  -6  -6   8      110.03      120.07      7.30 o 
  -5  -6   8      413.22      410.79     12.33 o 
  -4  -6   8       26.47       25.30      4.00 o 
  -3  -6   8      136.30      142.72      7.11 o 
  -2  -6   8        1.94        0.26      2.48 o 
  -1  -6   8       50.65       50.68      5.70 o 
   0  -6   8       19.78       16.02      4.07 o 
   1  -6   8       31.15       25.68      3.85 o 
   2  -6   8       76.70       79.72      5.57 o 
   3  -6   8      168.23      188.54      5.49 o 
   4  -6   8        1.36        2.60      2.04 o 
   5  -6   8       34.62       27.70      3.53 o 
   6  -6   8       27.17       37.08      7.51 o 
  -7  -5   8        3.34        3.72      4.18 o 
  -6  -5   8       10.11       10.23      4.24 o 
  -5  -5   8      171.36      162.95      7.82 o 
  -4  -5   8      265.89      269.88      7.54 o 
  -3  -5   8       17.47       18.48      3.26 o 
  -2  -5   8       26.67       25.65      3.34 o 
  -1  -5   8      118.54      141.50      9.21 o 
   0  -5   8      376.00      381.42      9.06 o 
   1  -5   8      142.14      140.44      5.57 o 
   2  -5   8      410.18      396.01      9.23 o 
   3  -5   8       99.89      104.74      4.39 o 
   4  -5   8       13.65       13.57      1.68 o 
   5  -5   8      217.62      181.95     19.95 o 
   6  -5   8       53.80       56.95     13.33 o 
   7  -5   8        1.99       -3.15      5.09 o 
  -7  -4   8       21.38       26.75      4.27 o 
  -6  -4   8      108.39       94.49      5.40 o 
  -5  -4   8      680.69      665.80     13.88 o 
  -4  -4   8      609.71      615.40     22.05 o 
  -3  -4   8      761.59      745.69     16.13 o 
  -2  -4   8      994.59     1007.10     17.74 o 
  -1  -4   8      469.64      471.12      9.58 o 
   0  -4   8        6.08        9.77      2.65 o 
   1  -4   8      695.58      670.68     15.75 o 
   2  -4   8      283.72      270.90      7.10 o 
   3  -4   8       95.79       89.92      6.40 o 
   4  -4   8      155.87      138.14      3.33 o 
   5  -4   8      107.97       95.29      5.30 o 
   6  -4   8        6.72        6.65      1.39 o 
   7  -4   8       14.72       25.93      6.06 o 
  -7  -3   8       97.49       91.78      5.82 o 
  -6  -3   8      444.63      420.90     23.87 o 
  -5  -3   8      689.59      686.24     16.35 o 
  -4  -3   8      166.18      163.25      8.00 o 
  -3  -3   8     1356.83     1394.47     24.08 o 
  -2  -3   8        4.00        3.43      2.31 o 
  -1  -3   8      313.98      307.56      6.85 o 
   0  -3   8        4.02        8.04      2.31 o 
   1  -3   8      276.18      282.38      6.24 o 
   2  -3   8     1445.83     1522.53     19.83 o 
   3  -3   8       26.15       30.50      3.13 o 
   4  -3   8       80.04       83.20      7.39 o 
   5  -3   8      481.62      456.47     12.71 o 
   6  -3   8      303.26      284.78     19.39 o 
   7  -3   8       25.91       21.33      8.97 o 
   8  -3   8       28.77       15.27      9.69 o 
  -7  -2   8       11.86       13.18      3.76 o 
  -6  -2   8      294.51      279.92     10.12 o 
  -5  -2   8      515.50      498.73     14.30 o 
  -4  -2   8       51.76       63.51     15.27 o 
  -3  -2   8       12.99        9.81      3.01 o 
  -2  -2   8     1298.17     1240.30     19.88 o 
  -1  -2   8     2286.68     2274.34     40.77 o 
   0  -2   8      150.17      168.53      7.15 o 
   1  -2   8     1476.76     1539.86     26.03 o 
   2  -2   8     2275.03     2316.87     36.30 o 
   3  -2   8        0.57        3.96      1.32 o 
   4  -2   8     1393.12     1378.46     21.99 o 
   5  -2   8      854.15      867.64     12.90 o 
   6  -2   8       74.58       69.63      4.24 o 
   7  -2   8        0.21        1.45      3.39 o 
   8  -2   8      156.73      153.32      5.87 o 
  -7  -1   8        3.07        0.57      3.89 o 
  -6  -1   8      243.20      245.69      7.86 o 
  -5  -1   8      713.09      706.62     13.85 o 
  -4  -1   8      547.14      527.66     12.03 o 
  -3  -1   8      613.73      627.91     10.96 o 
  -2  -1   8     2111.10     2074.09     33.84 o 
  -1  -1   8        0.89        3.03      1.71 o 
   0  -1   8      251.19      206.60      4.20 o 
   1  -1   8      107.16       95.76      2.61 o 
   2  -1   8      352.89      356.26      4.80 o 
   3  -1   8        3.41        6.39      1.56 o 
   4  -1   8      142.90      148.50      4.76 o 
   5  -1   8      266.51      271.11      9.75 o 
   6  -1   8        0.77        1.31      1.79 o 
   7  -1   8       27.63       17.69      3.88 o 
   8  -1   8      140.93      135.83      6.09 o 
  -7   0   8       41.11       43.35      7.63 o 
  -6   0   8      134.94      127.11      5.97 o 
  -5   0   8       76.76       84.43      7.27 o 
  -4   0   8      341.07      338.21     10.91 o 
  -3   0   8       32.84       33.97      3.52 o 
  -2   0   8      389.35      383.56      6.68 o 
  -1   0   8      215.39      239.40      7.51 o 
   0   0   8      239.16      290.48      5.50 o 
   1   0   8       72.27       76.47      2.19 o 
   2   0   8      739.50      699.94      8.25 o 
   3   0   8      613.91      592.28     12.44 o 
   4   0   8      668.79      675.27      6.64 o 
   5   0   8      281.06      300.88      7.34 o 
   6   0   8      280.36      264.89      5.94 o 
   7   0   8        2.46        0.89      1.51 o 
   8   0   8      295.70      319.06     11.57 o 
  -7   1   8       39.96       50.89      7.76 o 
  -6   1   8       90.43       82.45      5.30 o 
  -5   1   8      466.47      446.97     10.17 o 
  -4   1   8        2.05        5.87      2.48 o 
  -3   1   8     1721.58     1745.74     28.61 o 
  -2   1   8     1650.39     1680.50     28.25 o 
  -1   1   8      118.93      115.26      3.58 o 
   0   1   8       25.27       32.26      3.66 o 
   1   1   8     2144.93     2175.51     50.70 o 
   2   1   8       13.27       25.01      2.97 o 
   3   1   8      814.99      768.63      9.34 o 
   4   1   8     1412.71     1397.92     34.87 o 
   5   1   8      366.47      378.03      5.13 o 
   6   1   8      164.64      161.60      3.76 o 
   7   1   8      121.54      133.89      2.77 o 
   8   1   8       48.71       54.09      2.54 o 
   9   1   8        0.59        1.58      1.71 o 
  -7   2   8      101.29      119.00     10.18 o 
  -6   2   8      263.32      283.31     13.33 o 
  -5   2   8       52.64       59.86      6.30 o 
  -4   2   8      154.60      175.19      9.57 o 
  -3   2   8      983.02     1011.15     18.69 o 
  -2   2   8      561.48      553.10      8.48 o 
  -1   2   8      555.36      538.47      6.20 o 
   0   2   8      402.20      390.60      5.30 o 
   1   2   8     1054.52     1042.48     10.45 o 
   2   2   8       22.97       30.51      0.93 o 
   3   2   8      691.81      688.16      9.69 o 
   4   2   8       53.64       59.38      1.47 o 
   5   2   8      226.95      239.68      3.19 o 
   6   2   8       85.65       84.94      2.08 o 
   7   2   8      209.64      178.24      6.89 o 
   8   2   8       47.63       50.06      1.97 o 
   9   2   8      108.32      100.09      5.82 o 
  -7   3   8       10.46       13.57     11.39 o 
  -6   3   8       99.10       95.87      7.88 o 
  -5   3   8       14.92       16.54      2.78 o 
  -4   3   8       32.73       28.99      1.97 o 
  -3   3   8       89.38       96.98      3.21 o 
  -2   3   8      149.52      143.95      5.14 o 
  -1   3   8      134.18      150.69      6.21 o 
   0   3   8      350.63      339.86      5.49 o 
   1   3   8     2917.74     2952.75     36.07 o 
   2   3   8     1833.02     1897.47     18.96 o 
   3   3   8      169.56      167.48      3.19 o 
   4   3   8      537.26      511.54      5.92 o 
   5   3   8      298.61      338.62      5.32 o 
   6   3   8       26.72       26.09      2.21 o 
   7   3   8      776.49      751.67     13.97 o 
   8   3   8      322.82      316.03     10.66 o 
   9   3   8        7.88        5.33      3.64 o 
  -7   4   8        8.32        4.60      6.06 o 
  -6   4   8      211.85      240.42     21.81 o 
  -5   4   8       35.07       35.52      2.77 o 
  -4   4   8        8.76        6.61      2.20 o 
  -3   4   8      748.24      722.96     10.67 o 
  -2   4   8      351.34      341.20      8.97 o 
  -1   4   8       82.61       89.36      4.18 o 
   0   4   8     1805.39     1833.15     22.97 o 
   1   4   8      694.77      694.29      9.44 o 
   2   4   8        7.29        7.89      0.72 o 
   3   4   8      719.89      660.45     10.62 o 
   4   4   8      679.42      650.74     10.80 o 
   5   4   8       68.18       71.25      5.09 o 
   6   4   8       86.27       94.76      6.06 o 
   7   4   8      383.98      355.41      6.71 o 
   8   4   8       49.65       46.29      5.33 o 
  -6   5   8        0.99        2.19      3.41 o 
  -5   5   8      103.57      106.88     14.78 o 
  -4   5   8      261.64      238.01      5.24 o 
  -3   5   8      515.78      507.22     19.02 o 
  -2   5   8       11.30        9.22      1.47 o 
  -1   5   8        4.68        7.21      3.15 o 
   0   5   8       79.89       76.98      1.98 o 
   1   5   8       24.28       27.22      1.52 o 
   2   5   8       13.51       19.18      1.09 o 
   3   5   8        3.95        2.94      2.06 o 
   4   5   8      467.00      445.45     12.36 o 
   5   5   8      440.43      427.03     12.84 o 
   6   5   8       30.83       26.17      4.85 o 
   7   5   8      168.01      173.04      8.97 o 
  -6   6   8        3.07        2.69      6.75 o 
  -5   6   8        4.90        2.55      3.34 o 
  -4   6   8      131.44      124.87      4.90 o 
  -3   6   8       18.58       13.41      1.93 o 
  -2   6   8        1.19        1.13      1.39 o 
  -1   6   8       14.37       14.54      1.94 o 
   0   6   8      545.40      563.84     10.04 o 
   1   6   8      428.54      433.64      4.23 o 
   2   6   8        3.10        3.73      0.84 o 
   3   6   8      812.52      752.51     18.18 o 
   4   6   8       93.32      103.49      6.06 o 
   5   6   8      544.21      547.48     16.00 o 
   6   6   8      226.76      207.70     10.18 o 
   7   6   8      325.58      338.33     13.57 o 
  -5   7   8        1.06       -3.59      3.59 o 
  -4   7   8      183.58      191.40      7.10 o 
  -3   7   8      159.85      152.17      5.48 o 
  -2   7   8        9.60        9.19      2.42 o 
  -1   7   8      225.35      220.72      4.58 o 
   0   7   8      634.30      661.49     10.54 o 
   1   7   8       10.50       12.85      1.41 o 
   2   7   8      679.90      663.02      6.22 o 
   3   7   8       12.70       10.66      6.30 o 
   4   7   8      152.03      148.08      7.51 o 
   5   7   8       32.40       31.51      5.57 o 
   6   7   8       54.56       53.08     12.12 o 
   7   7   8       50.66       54.77     12.60 o 
  -4   8   8       48.01       56.16      4.88 o 
  -3   8   8        7.53        8.60      3.03 o 
  -2   8   8       42.32       31.58      5.22 o 
  -1   8   8       53.46       53.27      2.16 o 
   0   8   8       61.02       67.56      2.09 o 
   1   8   8      180.44      173.80      2.80 o 
   2   8   8        3.27        3.00      0.83 o 
   3   8   8       28.31       22.54      4.12 o 
   4   8   8      109.90      111.73      7.27 o 
   5   8   8       30.83       16.72      9.45 o 
   6   8   8       93.77      110.27     15.03 o 
   7   8   8      250.09      290.34     24.48 o 
  -3   9   8        6.97        5.57      5.14 o 
  -2   9   8      104.55      104.65      5.09 o 
  -1   9   8       70.03       65.48      2.58 o 
   0   9   8      490.01      498.23      8.40 o 
   1   9   8       22.58       17.26      1.93 o 
   2   9   8        7.43        6.71      1.03 o 
   3   9   8      124.13      164.32      8.00 o 
   4   9   8      182.14      201.88     10.18 o 
   5   9   8       70.43       71.25     13.33 o 
   6   9   8      147.92      164.56     11.15 o 
   7   9   8      160.35      180.07     21.81 o 
  -2  10   8        0.55        0.48      2.40 o 
  -1  10   8       80.93       78.22      6.24 o 
   0  10   8        8.71        6.76      1.58 o 
   1  10   8       10.73       12.66      1.46 o 
   2  10   8       24.37       27.99      3.28 o 
   3  10   8       37.33       44.11      5.57 o 
   4  10   8        1.73        6.54      4.60 o 
   5  10   8        0.11        1.70      8.72 o 
   6  10   8       11.22       11.39     11.39 o 
   0  11   8       11.49        7.23      1.97 o 
   1  11   8        1.37        2.23      1.55 o 
   2  11   8        1.51        1.45      3.15 o 
   3  11   8        1.41        1.70      6.79 o 
   4  11   8       47.21       86.04      8.24 o 
  -3  -9   9       33.33       31.24      6.08 o 
  -2  -9   9      378.74      362.84     26.30 o 
  -1  -9   9        8.89        9.59      6.42 o 
   0  -9   9        3.76        2.29      4.92 o 
   1  -9   9      197.91      205.19      9.75 o 
   2  -9   9       20.67       22.21      5.30 o 
  -4  -8   9       61.68       67.54      5.57 o 
  -3  -8   9       98.79      120.44      8.22 o 
  -2  -8   9       81.62       85.64      7.41 o 
  -1  -8   9       10.76        8.28      4.77 o 
   0  -8   9        4.88        7.99      4.02 o 
   1  -8   9       35.41       36.83      5.11 o 
   2  -8   9        2.89        8.55      4.20 o 
   3  -8   9        0.19       -0.68      3.00 o 
   4  -8   9        4.81        4.21      4.27 o 
  -5  -7   9        4.61        3.61      4.21 o 
  -4  -7   9        8.80       14.81      6.91 o 
  -3  -7   9      116.85      118.05     10.62 o 
  -2  -7   9       65.47       71.85      6.57 o 
  -1  -7   9      253.88      266.96     10.97 o 
   0  -7   9        0.95       -3.51      3.51 o 
   1  -7   9      384.28      394.91     11.65 o 
   2  -7   9      183.74      188.86     13.70 o 
   3  -7   9        8.64       12.28      4.38 o 
   4  -7   9       77.98       75.09      3.99 o 
   5  -7   9       35.63       47.54     10.42 o 
  -6  -6   9      228.87      245.59     10.72 o 
  -5  -6   9      175.10      184.60     11.51 o 
  -4  -6   9       81.92       84.35      6.67 o 
  -3  -6   9      807.77      819.50     17.13 o 
  -2  -6   9      370.65      379.63     10.02 o 
  -1  -6   9       73.48       61.28      8.13 o 
   0  -6   9      245.85      239.74      7.96 o 
   1  -6   9      593.83      588.47     17.45 o 
   2  -6   9       52.29       57.26      9.69 o 
   3  -6   9       60.49       60.03      5.01 o 
   4  -6   9        0.76        2.08      1.68 o 
   5  -6   9        5.27        3.78      2.30 o 
   6  -6   9        0.12       -0.97      9.21 o 
  -6  -5   9      236.65      230.70      8.56 o 
  -5  -5   9        5.43       10.58      4.18 o 
  -4  -5   9      218.32      204.73      7.88 o 
  -3  -5   9      636.33      631.63     13.45 o 
  -2  -5   9       16.66       20.18      3.34 o 
  -1  -5   9      305.73      308.10     10.04 o 
   0  -5   9        4.44        3.01      4.24 o 
   1  -5   9      460.62      443.76     12.55 o 
   2  -5   9       36.27       49.95     14.54 o 
   3  -5   9        3.47        2.34      2.15 o 
   4  -5   9        1.29        1.22      2.32 o 
   5  -5   9      301.61      301.65     10.83 o 
   6  -5   9       52.44       68.83      8.00 o 
  -7  -4   9       23.45       20.76      5.32 o 
  -6  -4   9       70.97       71.01      5.30 o 
  -5  -4   9       36.32       40.97      4.37 o 
  -4  -4   9        2.85        2.96      2.73 o 
  -3  -4   9      639.75      612.54     12.42 o 
  -2  -4   9      250.62      231.29      6.77 o 
  -1  -4   9       98.52       97.90      6.79 o 
   0  -4   9     1080.09     1118.11     25.81 o 
   1  -4   9      764.38      746.30     14.21 o 
   2  -4   9      216.09      217.15      7.73 o 
   3  -4   9      310.52      337.43      9.69 o 
   4  -4   9      249.65      231.57      7.06 o 
   5  -4   9      111.35      102.28      4.23 o 
   6  -4   9        9.83        5.14      1.59 o 
   7  -4   9       36.09       31.26      6.30 o 
  -7  -3   9      157.76      155.09      7.44 o 
  -6  -3   9      267.18      275.94     14.65 o 
  -5  -3   9       29.06       30.16      4.02 o 
  -4  -3   9      372.58      385.78     12.07 o 
  -3  -3   9       58.73       62.64      4.89 o 
  -2  -3   9      508.88      511.51     12.28 o 
  -1  -3   9      682.26      679.61     12.42 o 
   0  -3   9     1695.89     1670.36     31.81 o 
   1  -3   9      941.92      950.01     18.52 o 
   2  -3   9       57.00       55.53      2.92 o 
   3  -3   9      161.43      165.12      5.52 o 
   4  -3   9       10.51        9.81      2.14 o 
   5  -3   9       33.92       31.23      5.32 o 
   6  -3   9        3.90        2.54      1.55 o 
   7  -3   9        0.96        0.73      6.79 o 
  -7  -2   9       69.08       74.84     17.69 o 
  -6  -2   9       21.10       24.05      4.92 o 
  -5  -2   9        9.52        9.60      3.24 o 
  -4  -2   9      480.23      495.90     14.06 o 
  -3  -2   9      574.79      542.26     10.95 o 
  -2  -2   9      188.84      197.36      5.57 o 
  -1  -2   9      145.27      140.20      4.46 o 
   0  -2   9      749.11      759.28     14.16 o 
   1  -2   9      880.62      889.16     13.96 o 
   2  -2   9      176.22      171.72      4.04 o 
   3  -2   9       25.92       31.32      2.28 o 
   4  -2   9      189.79      190.15      4.65 o 
   5  -2   9      284.38      259.71      5.86 o 
   6  -2   9       26.64       20.29      2.09 o 
   7  -2   9      102.61       96.46      6.79 o 
   8  -2   9      198.82      174.50      9.21 o 
  -7  -1   9       18.63       14.70      4.10 o 
  -6  -1   9      189.96      185.49     16.48 o 
  -5  -1   9        8.43       10.28      3.86 o 
  -4  -1   9     1627.30     1593.64     40.72 o 
  -3  -1   9      647.54      651.84     12.07 o 
  -2  -1   9      416.76      400.21      7.88 o 
  -1  -1   9        7.14       11.12      2.71 o 
   0  -1   9     1755.70     1752.76     29.80 o 
   1  -1   9     1177.08     1250.22     16.35 o 
   2  -1   9      240.92      230.55      4.84 o 
   3  -1   9      786.37      767.18     10.60 o 
   4  -1   9     1866.68     1808.50     23.78 o 
   5  -1   9        3.25        3.33      1.56 o 
   6  -1   9       76.58       81.35     10.42 o 
   7  -1   9      146.22      159.95      7.27 o 
   8  -1   9       32.52       38.39      3.20 o 
  -7   0   9      338.73      333.38     10.93 o 
  -6   0   9      335.01      325.32     20.48 o 
  -5   0   9      234.82      234.94      8.91 o 
  -4   0   9     1238.02     1200.29     21.56 o 
  -3   0   9      200.69      208.26      5.74 o 
  -2   0   9       38.92       42.01      2.90 o 
  -1   0   9     1236.62     1227.42     18.51 o 
   0   0   9     1237.89     1279.24     18.42 o 
   1   0   9      635.38      683.53      8.63 o 
   2   0   9     1074.86     1075.77     14.24 o 
   3   0   9      251.23      235.66      4.04 o 
   4   0   9      787.41      776.45     12.41 o 
   5   0   9       93.98       90.19      2.01 o 
   6   0   9       54.04       42.29      1.96 o 
   7   0   9      149.22      150.06      5.45 o 
   8   0   9       75.86       74.07      3.06 o 
  -7   1   9      142.27       53.80     15.03 o 
  -6   1   9       46.36       51.76      6.06 o 
  -5   1   9       24.44       29.25      4.53 o 
  -4   1   9       39.84       42.05      4.29 o 
  -3   1   9      164.83      167.20      5.04 o 
  -2   1   9        0.14       -0.57      2.27 o 
  -1   1   9      697.75      689.73      8.41 o 
   0   1   9      840.25      836.72      9.49 o 
   1   1   9      448.26      439.08      5.44 o 
   2   1   9        4.60        2.01      1.49 o 
   3   1   9     2611.81     2601.00     30.65 o 
   4   1   9     1189.87     1162.78     12.84 o 
   5   1   9      210.62      210.47      3.68 o 
   6   1   9        6.04        9.22      2.06 o 
   7   1   9      451.65      442.29      7.02 o 
   8   1   9        2.12        1.23      1.28 o 
  -7   2   9       24.18       30.54      7.51 o 
  -6   2   9      116.48      124.57     16.72 o 
  -5   2   9       77.18       77.64      5.95 o 
  -4   2   9      261.90      268.99      8.23 o 
  -3   2   9     1016.10     1016.82     17.04 o 
  -2   2   9        0.84        1.60      1.62 o 
  -1   2   9     1585.66     1501.91     23.01 o 
   0   2   9      723.55      681.98     10.33 o 
   1   2   9      185.37      192.99      4.09 o 
   2   2   9      788.96      764.91      8.36 o 
   3   2   9     2259.33     2288.03     25.86 o 
   4   2   9        4.36        4.98      1.40 o 
   5   2   9       40.05       44.16      1.68 o 
   6   2   9       79.12       90.57      5.56 o 
   7   2   9      160.56      152.32      2.80 o 
   8   2   9        5.25        3.64      2.17 o 
  -7   3   9       21.10       22.54      7.51 o 
  -6   3   9       11.38       10.45      1.84 o 
  -5   3   9      463.64      444.34     10.30 o 
  -4   3   9       67.11       68.35      3.02 o 
  -3   3   9       42.69       52.93      2.77 o 
  -2   3   9      378.25      348.57      5.75 o 
  -1   3   9       26.24       24.57      2.82 o 
   0   3   9      607.71      590.74      7.08 o 
   1   3   9       18.39       17.30      1.17 o 
   2   3   9        3.37        4.32      0.76 o 
   3   3   9      501.18      503.53      9.55 o 
   4   3   9       98.28      101.15      3.33 o 
   5   3   9        1.63        1.57      0.44 o 
   6   3   9       99.06      102.36      2.18 o 
   7   3   9      312.43      310.02      4.27 o 
   8   3   9      104.73      111.97     11.39 o 
  -6   4   9        0.07        5.82      5.57 o 
  -5   4   9       12.59       13.58      2.55 o 
  -4   4   9        7.51        9.38      2.50 o 
  -3   4   9      124.86      140.04      4.71 o 
  -2   4   9        1.27        2.14      1.57 o 
  -1   4   9       16.93       18.23      1.44 o 
   0   4   9      998.41      990.73     10.80 o 
   1   4   9       36.90       37.29      1.60 o 
   2   4   9      880.83      822.72      7.28 o 
   3   4   9     1129.15     1077.75     17.29 o 
   4   4   9      641.12      650.10     13.27 o 
   5   4   9        5.83        4.85      3.39 o 
   6   4   9      897.27      885.56     22.78 o 
   7   4   9      161.16      156.08      8.24 o 
   8   4   9        7.76        7.51      4.12 o 
  -6   5   9        0.60        9.94      6.06 o 
  -5   5   9       16.52       22.30      6.06 o 
  -4   5   9      499.70      448.37     28.11 o 
  -3   5   9       14.10       16.72      1.75 o 
  -2   5   9      170.14      188.05     16.12 o 
  -1   5   9      265.04      265.96      5.82 o 
   0   5   9      184.76      183.21      4.17 o 
   1   5   9      611.32      587.36      9.91 o 
   2   5   9      212.31      205.67      1.87 o 
   3   5   9      603.07      583.14     27.87 o 
   4   5   9       26.05       27.87      7.51 o 
   5   5   9        9.17        9.69      3.88 o 
   6   5   9      571.55      517.18     16.24 o 
   7   5   9        1.22        4.36      4.12 o 
  -5   6   9        3.64        6.05      3.51 o 
  -4   6   9        1.57        0.16      1.58 o 
  -3   6   9       34.84       36.33      3.34 o 
  -2   6   9      182.66      189.80      6.17 o 
  -1   6   9      131.51      140.29      4.05 o 
   0   6   9       10.04       10.48      1.85 o 
   1   6   9       50.71       60.65      2.69 o 
   2   6   9      307.59      298.74      5.11 o 
   3   6   9        3.91        1.70      3.15 o 
   4   6   9      101.42      113.66      6.54 o 
   5   6   9        6.33        7.27      4.12 o 
   6   6   9      350.27      340.51     13.09 o 
   7   6   9      193.04      200.91     10.66 o 
  -5   7   9        0.72        4.69      4.31 o 
  -4   7   9       52.36       62.09     15.87 o 
  -3   7   9        0.81        4.31      2.13 o 
  -2   7   9       34.82       33.19      4.29 o 
  -1   7   9      575.26      565.17      7.32 o 
   0   7   9        6.58        9.56      1.49 o 
   1   7   9       47.88       53.14      1.84 o 
   2   7   9      687.23      712.50     34.95 o 
   3   7   9      166.16      158.98     12.36 o 
   4   7   9       43.36       49.44      5.33 o 
   5   7   9      287.43      302.94     20.60 o 
   6   7   9      308.46      321.36     13.81 o 
   7   7   9        0.61       -5.09      5.09 o 
  -4   8   9       43.57       52.48     13.57 o 
  -3   8   9        9.90        9.03      3.61 o 
  -2   8   9      116.79      133.47     11.39 o 
  -1   8   9      113.82      109.10      6.17 o 
   0   8   9       13.43       16.48      2.12 o 
   1   8   9      318.37      312.74      4.67 o 
   2   8   9      228.81      228.20      9.06 o 
   3   8   9       23.16       21.57      4.36 o 
   4   8   9       11.21       13.33      4.60 o 
   5   8   9      226.25      217.15     11.15 o 
   6   8   9       13.14        7.76      5.33 o 
   7   8   9       26.66       39.99      7.76 o 
  -3   9   9       15.12       18.45      5.57 o 
  -2   9   9        5.01        6.79      2.57 o 
  -1   9   9       62.59       61.53      3.34 o 
   0   9   9       12.90       10.08      1.77 o 
   1   9   9       55.74       56.98      1.94 o 
   2   9   9       21.67       25.42      1.32 o 
   3   9   9       86.16       90.64      6.79 o 
   4   9   9       41.43       41.44     10.66 o 
   5   9   9      220.33      214.24     11.88 o 
   6   9   9      204.12      207.70     13.33 o 
  -2  10   9       20.06       21.15      4.24 o 
  -1  10   9       67.43       69.59      3.88 o 
   0  10   9        1.27        3.51      1.94 o 
   1  10   9      112.69      115.17      5.70 o 
   2  10   9       83.77       91.85      6.30 o 
   3  10   9       56.45       42.17      5.57 o 
   4  10   9        6.96       -0.73      7.27 o 
   5  10   9      170.90      178.62     11.63 o 
   0  11   9       20.55       18.17      2.80 o 
   1  11   9        6.02        1.06      1.52 o 
   2  11   9        0.47       -3.15      3.64 o 
   3  11   9       13.70        8.48      4.36 o 
  -2  -9  10       17.18       19.78      6.05 o 
  -1  -9  10        0.20        1.39      3.85 o 
   0  -9  10       85.12       80.58     12.59 o 
   1  -9  10      143.29      160.83     15.65 o 
  -4  -8  10       11.99       13.94      4.28 o 
  -3  -8  10      120.73      133.38     12.67 o 
  -2  -8  10        5.24        5.13      4.77 o 
  -1  -8  10      150.42      152.53     27.75 o 
   0  -8  10      283.36      317.33     23.14 o 
   1  -8  10        8.93       11.37      4.45 o 
   2  -8  10       16.81       14.24      4.71 o 
   3  -8  10       10.87        8.92      3.80 o 
  -5  -7  10      114.93      125.37      7.20 o 
  -4  -7  10      247.45      235.88     11.00 o 
  -3  -7  10       69.84       72.10      7.04 o 
  -2  -7  10        0.61        3.85      4.33 o 
  -1  -7  10        2.03        4.74      4.85 o 
   0  -7  10       13.12        9.39      4.70 o 
   1  -7  10        2.00        1.74      3.51 o 
   2  -7  10        0.07        0.14      5.57 o 
   3  -7  10       35.42       31.54      3.81 o 
   4  -7  10       12.68       13.69      3.40 o 
  -5  -6  10       73.40       86.39      6.08 o 
  -4  -6  10      197.96      218.25     13.97 o 
  -3  -6  10      479.33      482.77     12.51 o 
  -2  -6  10       13.98       15.31      4.67 o 
  -1  -6  10       43.31       36.18      5.58 o 
   0  -6  10      354.77      342.91     10.30 o 
   1  -6  10       98.49      100.15      6.07 o 
   2  -6  10      175.80      161.35      8.85 o 
   3  -6  10      351.38      338.69      6.89 o 
   4  -6  10       42.40       49.35      4.55 o 
   5  -6  10       31.09       29.77      2.34 o 
  -6  -5  10       10.99        7.09      3.85 o 
  -5  -5  10      141.93      159.68      8.79 o 
  -4  -5  10      462.00      445.40     11.57 o 
  -3  -5  10      265.32      282.30     19.63 o 
  -2  -5  10      223.77      233.76      7.88 o 
  -1  -5  10      272.38      263.14     16.24 o 
   0  -5  10      526.36      509.03     11.79 o 
   1  -5  10       57.22       61.49      8.03 o 
   2  -5  10      437.28      414.75     25.20 o 
   3  -5  10      141.92      133.72      6.13 o 
   4  -5  10        0.64       -0.07      2.17 o 
   5  -5  10       42.67       51.48      4.26 o 
   6  -5  10        9.29        6.67      3.68 o 
  -6  -4  10        8.21        9.37      3.85 o 
  -5  -4  10      123.43      123.22      7.79 o 
  -4  -4  10      157.69      171.51     12.48 o 
  -3  -4  10      141.20      135.64     13.57 o 
  -2  -4  10       99.85      108.29      9.33 o 
  -1  -4  10       18.23       17.24      3.26 o 
   0  -4  10      374.37      372.20      8.99 o 
   1  -4  10       34.17       33.45      4.55 o 
   2  -4  10       20.66       21.64      4.38 o 
   3  -4  10      114.68      122.37      4.46 o 
   4  -4  10      272.53      262.35      6.03 o 
   5  -4  10       63.84       69.61      4.09 o 
   6  -4  10      155.67      137.21     14.56 o 
   7  -4  10       84.25       60.10     13.09 o 
  -7  -3  10       42.44       41.93      8.00 o 
  -6  -3  10       12.79       14.24      5.02 o 
  -5  -3  10       59.79       63.15      5.05 o 
  -4  -3  10      839.32      812.42     24.48 o 
  -3  -3  10       97.37      106.52      5.13 o 
  -2  -3  10     1028.47      993.82     24.36 o 
  -1  -3  10      909.90      941.16     17.14 o 
   0  -3  10     1674.79     1617.35     28.44 o 
   1  -3  10      116.66       93.81      4.37 o 
   2  -3  10      280.82      315.05      5.79 o 
   3  -3  10      357.25      362.69      8.60 o 
   4  -3  10       15.24       14.25      1.94 o 
   5  -3  10      106.85      109.25     11.49 o 
   6  -3  10      228.10      220.70     11.10 o 
   7  -3  10       49.18       56.47      6.54 o 
  -7  -2  10       39.63       45.14      6.82 o 
  -6  -2  10       49.76       50.22      5.04 o 
  -5  -2  10      553.71      528.04     15.15 o 
  -4  -2  10      519.17      532.47     14.43 o 
  -3  -2  10       11.65       10.43      3.61 o 
  -2  -2  10       53.84       73.12     31.38 o 
  -1  -2  10      571.21      545.53     10.20 o 
   0  -2  10      382.82      357.22     12.48 o 
   1  -2  10      150.92      146.45      4.62 o 
   2  -2  10      328.26      328.56      6.07 o 
   3  -2  10       79.98       83.48      2.78 o 
   4  -2  10      208.63      204.23      5.10 o 
   5  -2  10       25.75       27.98      2.51 o 
   6  -2  10       63.81       53.10      5.99 o 
   7  -2  10      129.85      122.87      7.51 o 
  -7  -1  10       10.42       11.89      4.35 o 
  -6  -1  10      158.79      158.95     11.03 o 
  -5  -1  10      452.85      439.34     23.51 o 
  -4  -1  10       47.32       36.65      6.75 o 
  -3  -1  10       98.18      102.18     12.60 o 
  -2  -1  10       34.73       33.46      3.93 o 
  -1  -1  10      130.24      128.01      7.15 o 
   0  -1  10      117.31      116.09      4.73 o 
   1  -1  10        4.47        6.16      1.62 o 
   2  -1  10      680.33      713.47      9.18 o 
   3  -1  10      182.89      179.17      4.13 o 
   4  -1  10      232.86      237.98      4.81 o 
   5  -1  10      409.34      406.88      5.91 o 
   6  -1  10      212.69      222.73      5.12 o 
   7  -1  10      197.56      201.15      8.24 o 
   8  -1  10       20.46       22.54      4.60 o 
  -7   0  10       52.63       46.73      5.55 o 
  -6   0  10       27.58       32.74      4.52 o 
  -5   0  10      419.73      398.32     10.68 o 
  -4   0  10      150.91      136.04      6.94 o 
  -3   0  10       66.39       68.11      4.00 o 
  -2   0  10     1139.81     1122.84     18.76 o 
  -1   0  10     1683.19     1626.68     26.22 o 
   0   0  10      482.79      491.58     10.19 o 
   1   0  10      801.80      826.17     10.75 o 
   2   0  10      928.62      903.08     20.98 o 
   3   0  10        6.21        7.99      2.53 o 
   4   0  10      503.35      503.41      7.99 o 
   5   0  10      225.84      229.42      8.09 o 
   6   0  10      189.27      195.09      9.69 o 
   7   0  10       46.78       25.69      6.30 o 
   8   0  10      105.48      109.29      6.30 o 
  -7   1  10       48.61       46.29      8.48 o 
  -6   1  10       72.12       70.12      7.27 o 
  -5   1  10      644.74      615.91     14.20 o 
  -4   1  10       54.56       50.08      3.93 o 
  -3   1  10      126.01      127.65      5.87 o 
  -2   1  10      665.52      634.00     14.18 o 
  -1   1  10     1786.38     1860.86     24.88 o 
   0   1  10       17.92       26.89      2.62 o 
   1   1  10      311.05      300.78      5.33 o 
   2   1  10       24.33       24.78      1.68 o 
   3   1  10      382.56      398.92      7.65 o 
   4   1  10       15.85       15.70      1.48 o 
   5   1  10       58.04       60.30      1.82 o 
   6   1  10      141.40      149.31      4.06 o 
   7   1  10      120.92      105.96      8.36 o 
   8   1  10       35.87       33.27      8.24 o 
  -6   2  10        7.78        1.86      2.79 o 
  -5   2  10      246.40      267.37     11.63 o 
  -4   2  10        2.97        1.50      1.73 o 
  -3   2  10      261.17      263.98      7.21 o 
  -2   2  10      524.12      514.18      8.19 o 
  -1   2  10     1250.31     1274.53     18.41 o 
   0   2  10      927.12      992.22     14.57 o 
   1   2  10      259.57      241.44      3.43 o 
   2   2  10     1218.58     1235.30     14.37 o 
   3   2  10     1406.47     1382.73     14.45 o 
   4   2  10       83.17       88.93      1.80 o 
   5   2  10      562.01      569.44     20.70 o 
   6   2  10      495.11      509.57     17.40 o 
   7   2  10       34.12       27.63      1.88 o 
   8   2  10       95.08       87.97      5.82 o 
  -6   3  10       87.33       80.33      3.55 o 
  -5   3  10      373.24      366.04      7.63 o 
  -4   3  10        5.22        5.44      1.70 o 
  -3   3  10       25.56       24.36      3.55 o 
  -2   3  10      665.19      648.29      9.54 o 
  -1   3  10     1058.32     1043.75     12.76 o 
   0   3  10      175.07      193.62      3.78 o 
   1   3  10      685.94      660.44      8.11 o 
   2   3  10      638.42      619.28      6.53 o 
   3   3  10       93.57      104.93      4.37 o 
   4   3  10      414.64      439.02     13.54 o 
   5   3  10      312.62      328.81     10.58 o 
   6   3  10      242.89      220.63      3.12 o 
   7   3  10        0.06       -1.29      1.52 o 
   8   3  10        9.89        3.88      6.54 o 
  -6   4  10      197.20      187.34     13.33 o 
  -5   4  10       13.15       10.34      3.03 o 
  -4   4  10       54.30       54.98      3.03 o 
  -3   4  10      230.90      229.49      6.60 o 
  -2   4  10      100.69       96.76      3.10 o 
  -1   4  10        1.73        0.59      1.21 o 
   0   4  10        2.46        3.67      1.23 o 
   1   4  10      193.51      184.76      2.78 o 
   2   4  10      308.47      293.86      5.00 o 
   3   4  10      295.72      287.96      9.86 o 
   4   4  10        1.89        1.90      2.14 o 
   5   4  10       11.43       12.97      2.74 o 
   6   4  10      532.63      549.90     24.96 o 
   7   4  10       14.22        8.00      7.27 o 
   8   4  10      119.62      131.84     14.06 o 
  -5   5  10       51.06       49.93      7.27 o 
  -4   5  10       55.08       52.44      4.48 o 
  -3   5  10       68.38       65.63      2.91 o 
  -2   5  10       31.32       34.45      3.27 o 
  -1   5  10       31.56       35.62      2.86 o 
   0   5  10       10.27       12.70      1.69 o 
   1   5  10      294.92      302.21      4.26 o 
   2   5  10     1643.66     1633.96     20.06 o 
   3   5  10        8.94       13.82      4.36 o 
   4   5  10       11.43        9.16      3.18 o 
   5   5  10      306.43      334.21     11.63 o 
   6   5  10       79.44       80.70      7.03 o 
   7   5  10      178.39      182.74      9.69 o 
   8   5  10      138.07      148.56      9.69 o 
  -5   6  10       19.29        5.17      6.91 o 
  -4   6  10        2.72        2.75      3.88 o 
  -3   6  10      199.84      193.06      6.91 o 
  -2   6  10      236.57      234.42     13.69 o 
  -1   6  10      124.43      124.41      4.26 o 
   0   6  10      424.73      413.50     11.70 o 
   1   6  10       91.47       95.20      5.32 o 
   2   6  10      107.43      123.14      4.76 o 
   3   6  10      314.46      321.38      9.21 o 
   4   6  10       11.96       11.15      4.12 o 
   5   6  10      125.24      124.33      8.24 o 
   6   6  10        5.75        1.21      7.27 o 
   7   6  10        1.08        2.42      8.00 o 
   8   6  10       12.81        8.24      9.45 o 
  -4   7  10       25.96       20.70      3.93 o 
  -3   7  10       48.84       60.90      6.36 o 
  -2   7  10       42.53       46.70      4.84 o 
  -1   7  10       21.68       21.31      1.89 o 
   0   7  10       18.21       16.45      2.00 o 
   1   7  10       31.07       31.83      1.28 o 
   2   7  10       29.00       38.65      4.03 o 
   3   7  10       42.76       48.96      5.33 o 
   4   7  10       85.38       98.88      7.03 o 
   5   7  10      384.37      393.83     14.78 o 
   6   7  10        6.36        9.21      5.09 o 
   7   7  10        3.09        7.27      5.33 o 
  -4   8  10        3.33        2.55      5.55 o 
  -3   8  10       17.07       19.42      5.72 o 
  -2   8  10       64.70       70.48     14.18 o 
  -1   8  10       30.59       28.48      3.12 o 
   0   8  10       75.29       82.59      4.10 o 
   1   8  10      351.53      351.01      4.67 o 
   2   8  10       44.07       54.88      1.91 o 
   3   8  10       11.54        7.51      3.88 o 
   4   8  10      273.93      313.61     20.60 o 
   5   8  10      311.38      316.52     13.81 o 
   6   8  10       79.61       94.52      8.97 o 
   7   8  10       28.44       24.48      7.27 o 
  -3   9  10       33.18       33.01      8.00 o 
  -2   9  10       31.10       28.24      3.26 o 
  -1   9  10       32.48       32.89      3.37 o 
   0   9  10       25.69       24.86      3.15 o 
   1   9  10       36.70       39.27      2.01 o 
   2   9  10        2.12        3.28      1.33 o 
   3   9  10       14.62       77.55      6.54 o 
   4   9  10       69.74       57.20     11.88 o 
   5   9  10       54.47       71.98      8.00 o 
   6   9  10        5.34       16.00      6.30 o 
  -1  10  10        0.85        0.24      2.06 o 
   0  10  10        5.95        7.41      1.84 o 
   1  10  10       83.17       76.34      2.61 o 
   2  10  10       10.82       17.69      4.36 o 
   3  10  10       21.48       29.81      5.33 o 
   4  10  10       76.94       76.83      7.76 o 
   5  10  10      129.18      132.57     10.66 o 
   2  11  10        0.01       -3.88      3.88 o 
  -3  -8  11       12.54       11.06      5.61 o 
  -2  -8  11        7.33        5.99      7.44 o 
  -1  -8  11      142.78      168.70     21.08 o 
   0  -8  11      115.63      140.38     23.63 o 
   1  -8  11        2.52        4.99      5.39 o 
   2  -8  11       26.81       23.71      5.38 o 
  -4  -7  11       61.51       57.75      7.17 o 
  -3  -7  11        7.39        9.09      5.02 o 
  -2  -7  11      304.68      293.20     12.70 o 
  -1  -7  11      158.54      166.66     10.02 o 
   0  -7  11        1.65        0.92      4.55 o 
   1  -7  11       76.01       75.62      6.42 o 
   2  -7  11       57.18       61.24     10.18 o 
   3  -7  11       14.00       17.70      2.94 o 
   4  -7  11       13.19        9.05      2.46 o 
  -5  -6  11       17.65        8.94      4.20 o 
  -4  -6  11       15.88       18.31      5.30 o 
  -3  -6  11        4.55        3.93      6.42 o 
  -2  -6  11      167.19      171.11      7.61 o 
  -1  -6  11       16.73       10.62      6.66 o 
   0  -6  11       31.15       38.90      4.79 o 
   1  -6  11        0.54       -1.67      3.24 o 
   2  -6  11       30.24       21.68      6.18 o 
   3  -6  11       50.81       64.09      3.47 o 
   4  -6  11       27.72       25.42      2.96 o 
   5  -6  11        5.65        1.51      1.94 o 
  -5  -5  11        7.53        6.70      3.88 o 
  -4  -5  11       59.36       65.97      6.70 o 
  -3  -5  11       22.39       25.47      5.21 o 
  -2  -5  11      482.14      496.61     14.86 o 
  -1  -5  11      775.14      765.92     19.99 o 
   0  -5  11       19.25       26.37     11.15 o 
   1  -5  11      244.29      228.63      7.96 o 
   2  -5  11      385.41      405.93     13.21 o 
   3  -5  11       96.03       92.34      7.08 o 
   4  -5  11       18.00       14.07      3.07 o 
   5  -5  11       73.39       61.07      4.06 o 
   6  -5  11       47.42       49.31      5.30 o 
  -6  -4  11      127.33      143.17      7.88 o 
  -5  -4  11      248.96      257.27     14.90 o 
  -4  -4  11      168.19      171.46      7.28 o 
  -3  -4  11      693.58      673.80     22.90 o 
  -2  -4  11      373.79      388.83     10.20 o 
  -1  -4  11      378.32      353.38     20.60 o 
   0  -4  11      129.90      120.71      5.48 o 
   1  -4  11      509.18      495.78     17.38 o 
   2  -4  11      241.42      237.54      5.63 o 
   3  -4  11        4.95        5.13      2.03 o 
   4  -4  11       10.91       11.58      2.19 o 
   5  -4  11       35.27       33.10      2.52 o 
   6  -4  11       49.27       43.61      4.91 o 
  -6  -3  11      144.39      163.11     17.21 o 
  -5  -3  11       70.08       69.66      5.57 o 
  -4  -3  11       11.01       10.85      3.51 o 
  -3  -3  11       83.05       86.57      5.22 o 
  -2  -3  11       69.94       69.20      4.46 o 
  -1  -3  11      670.56      662.23     13.28 o 
   0  -3  11       53.47       57.39      4.86 o 
   1  -3  11      493.08      507.68     12.64 o 
   2  -3  11      506.93      510.80     12.49 o 
   3  -3  11       40.74       37.54      2.85 o 
   4  -3  11       29.40       24.77      2.75 o 
   5  -3  11      655.15      659.89     16.79 o 
   6  -3  11      178.01      165.21      8.93 o 
   7  -3  11        2.47        0.08      2.79 o 
  -6  -2  11       51.09       55.78      5.72 o 
  -5  -2  11      214.10      190.11      9.53 o 
  -4  -2  11       87.56       89.55      6.97 o 
  -3  -2  11       42.24       38.30      3.94 o 
  -2  -2  11      551.05      533.51     13.27 o 
  -1  -2  11      241.93      214.97      6.17 o 
   0  -2  11      174.57      174.87      5.48 o 
   1  -2  11     1390.20     1355.09     25.46 o 
   2  -2  11      561.36      546.25      8.21 o 
   3  -2  11        9.61        9.89      1.91 o 
   4  -2  11        5.56        5.71      1.93 o 
   5  -2  11      604.88      605.45     18.84 o 
   6  -2  11        8.76        8.34      1.88 o 
   7  -2  11       16.68       14.47      2.42 o 
  -6  -1  11      424.33      399.35     12.40 o 
  -5  -1  11      139.11      137.75      8.12 o 
  -4  -1  11        4.05        2.42      3.74 o 
  -3  -1  11        5.34        5.15      2.82 o 
  -2  -1  11        3.26        3.15      2.48 o 
  -1  -1  11       76.23       75.19      3.85 o 
   0  -1  11      618.30      618.35     15.93 o 
   1  -1  11      656.87      675.10     10.35 o 
   2  -1  11       95.35      100.32      3.66 o 
   3  -1  11      434.90      440.07      9.78 o 
   4  -1  11        9.83        6.59      1.87 o 
   5  -1  11       23.15       30.26      2.09 o 
   6  -1  11       61.90       66.96      2.60 o 
   7  -1  11        7.16        4.85      6.06 o 
  -6   0  11       74.28       72.85      7.28 o 
  -5   0  11       38.43       38.98      5.40 o 
  -4   0  11        2.35        5.46      3.71 o 
  -3   0  11       20.41       12.77     10.18 o 
  -2   0  11      370.16      371.44      9.57 o 
  -1   0  11      259.73      248.81     10.18 o 
   0   0  11      178.82      192.00      4.66 o 
   1   0  11      739.84      761.56     11.89 o 
   2   0  11      188.32      193.62      4.35 o 
   3   0  11      185.30      185.30      4.55 o 
   4   0  11      407.75      390.54      5.50 o 
   5   0  11      334.05      324.13      6.45 o 
   6   0  11      144.39      148.38      9.21 o 
   7   0  11       22.67       17.45      5.82 o 
   8   0  11      181.83      172.17      4.76 o 
  -6   1  11      127.43      142.91      8.82 o 
  -5   1  11      156.27      147.89     10.54 o 
  -4   1  11      307.94      302.20     12.84 o 
  -3   1  11      250.49      260.20     11.20 o 
  -2   1  11     1585.60     1540.36     26.38 o 
  -1   1  11      143.86      147.08      4.27 o 
   0   1  11     1360.59     1338.29     18.50 o 
   1   1  11      910.07      910.83     21.55 o 
   2   1  11       38.93       30.27      3.09 o 
   3   1  11      338.47      333.60      5.74 o 
   4   1  11      971.78      940.49     11.10 o 
   5   1  11      216.68      198.74      8.78 o 
   6   1  11        5.13        1.77      1.41 o 
   7   1  11       72.10       61.13      3.27 o 
   8   1  11        6.74        4.25      1.67 o 
  -6   2  11      142.99      142.27      5.37 o 
  -5   2  11        1.51        4.89      2.21 o 
  -4   2  11      230.03      223.71      5.27 o 
  -3   2  11      120.94      119.15      3.70 o 
  -2   2  11       60.39       65.32      2.79 o 
  -1   2  11       49.81       46.35      2.98 o 
   0   2  11      637.43      614.88     11.32 o 
   1   2  11      523.67      515.20      6.38 o 
   2   2  11       23.60       20.41      1.55 o 
   3   2  11       44.56       53.82      2.45 o 
   4   2  11      821.07      805.05      8.54 o 
   5   2  11      438.07      437.55     10.70 o 
   6   2  11      101.47       96.88      3.21 o 
   7   2  11       44.80       40.40      3.44 o 
   8   2  11       77.65       69.31      5.57 o 
  -6   3  11      143.70      137.92      6.85 o 
  -5   3  11       35.80       34.84      4.31 o 
  -4   3  11        9.16       10.04      2.66 o 
  -3   3  11       68.23       67.11      3.14 o 
  -2   3  11      123.09      128.07      3.82 o 
  -1   3  11      150.48      160.85      5.01 o 
   0   3  11      427.21      426.22      7.29 o 
   1   3  11     1073.42     1065.54     13.08 o 
   2   3  11       75.66       73.74      3.01 o 
   3   3  11      409.87      400.96      4.73 o 
   4   3  11     1248.07     1229.94     25.40 o 
   5   3  11      464.55      470.59      6.19 o 
   6   3  11       33.33       22.36      1.31 o 
   7   3  11      366.86      362.56     12.60 o 
   8   3  11       57.79       54.77      5.82 o 
  -6   4  11       77.07       67.86     16.72 o 
  -5   4  11       33.12       32.39      3.94 o 
  -4   4  11       26.89       33.39      5.09 o 
  -3   4  11      477.57      459.06     12.55 o 
  -2   4  11      259.31      263.71      5.15 o 
  -1   4  11      122.12      124.92      4.88 o 
   0   4  11      598.23      601.80     14.46 o 
   1   4  11       18.74       21.91      2.03 o 
   2   4  11       68.31       65.86      2.53 o 
   3   4  11      273.53      290.54      8.37 o 
   4   4  11      121.58      111.80      5.76 o 
   5   4  11       99.54      102.78      6.91 o 
   6   4  11        1.47        6.06      4.12 o 
   7   4  11      110.23      126.27      8.00 o 
   8   4  11       95.86       92.58      7.76 o 
  -5   5  11       42.40       48.47      7.76 o 
  -4   5  11       60.55       62.54      4.24 o 
  -3   5  11       48.74       47.12      3.85 o 
  -2   5  11        4.38        3.10      1.79 o 
  -1   5  11        8.20        6.24      1.94 o 
   0   5  11       90.73       91.42      3.03 o 
   1   5  11       11.37       12.68      1.51 o 
   2   5  11      676.08      675.52     11.35 o 
   3   5  11      443.51      393.13     27.07 o 
   4   5  11       31.99       30.08      4.18 o 
   5   5  11      251.79      262.23     10.91 o 
   6   5  11        7.06        8.72      4.60 o 
   7   5  11      195.50      207.70     17.69 o 
   8   5  11      275.37      270.23     13.33 o 
  -5   6  11        2.64        3.15      5.33 o 
  -4   6  11        7.99        6.07      2.64 o 
  -3   6  11      125.12      122.62      5.11 o 
  -2   6  11      116.40      113.68      6.27 o 
  -1   6  11        8.87        9.34      2.54 o 
   0   6  11      383.31      392.94      7.47 o 
   1   6  11      193.06      205.61      6.42 o 
   2   6  11      223.51      234.52     15.06 o 
   3   6  11      289.04      305.65     12.50 o 
   4   6  11      390.02      412.25     14.06 o 
   5   6  11       74.12       74.16     12.36 o 
   6   6  11      115.60      131.11      8.97 o 
   7   6  11       46.16       47.74      7.03 o 
  -4   7  11       75.31       83.38      5.48 o 
  -3   7  11       41.10       42.58      5.69 o 
  -2   7  11        5.11        3.35      1.89 o 
  -1   7  11      133.74      140.94      6.09 o 
   0   7  11       63.29       72.85      2.24 o 
   1   7  11       48.59       47.45      2.61 o 
   2   7  11      112.47      104.96      3.99 o 
   3   7  11      127.87      131.60      7.76 o 
   4   7  11       22.61       12.36      8.24 o 
   5   7  11        9.39       13.33      5.09 o 
   6   7  11      108.31      119.72      9.45 o 
   7   7  11       14.05       15.75      6.30 o 
  -3   8  11        9.20       10.26      3.07 o 
  -2   8  11        0.10        1.56      2.67 o 
  -1   8  11        3.16        5.73      3.51 o 
   0   8  11      122.52      120.90      4.12 o 
   1   8  11      146.11      155.61      8.46 o 
   2   8  11        5.60        4.38      1.25 o 
   3   8  11       13.86       13.57      4.60 o 
   4   8  11      203.97      190.98     10.66 o 
   5   8  11        0.07       -4.36      4.85 o 
   6   8  11      123.44      134.02     18.18 o 
  -2   9  11        8.09        7.11      3.34 o 
  -1   9  11      100.44      103.95      6.18 o 
   0   9  11        7.48        9.42      1.91 o 
   1   9  11       26.71       28.84      2.34 o 
   2   9  11       58.43       56.95     10.18 o 
   3   9  11      154.36      178.86      9.69 o 
   4   9  11       81.31       80.22      7.76 o 
   5   9  11       32.37       43.87      7.27 o 
   6   9  11       67.68       58.65     15.27 o 
   0  10  11       11.08        8.25      2.41 o 
   1  10  11        4.52        3.39      3.39 o 
   2  10  11       21.11       26.66      8.72 o 
   3  10  11        0.79       -4.60      4.60 o 
   4  10  11       66.26       77.07      8.24 o 
  -1  -8  12        2.92        4.35      5.70 o 
   0  -8  12        2.20        6.91      8.22 o 
   1  -8  12        0.55       -3.34      7.80 o 
  -3  -7  12        1.78       -1.05      7.88 o 
  -2  -7  12      187.70      182.02     11.19 o 
  -1  -7  12        1.00       -3.36      4.99 o 
   0  -7  12       67.50       65.62     11.22 o 
   1  -7  12      155.64      164.09     10.88 o 
   2  -7  12      157.29      165.50     40.96 o 
   3  -7  12        1.41        2.97      2.39 o 
  -4  -6  12       30.66       27.63      5.14 o 
  -3  -6  12      186.51      202.66     15.03 o 
  -2  -6  12      133.89      119.82      8.99 o 
  -1  -6  12       27.14       30.78      7.27 o 
   0  -6  12      177.51      178.90      8.38 o 
   1  -6  12       84.99       89.36      8.48 o 
   2  -6  12        2.02       -2.46      2.97 o 
   3  -6  12        3.45        2.00      2.40 o 
   4  -6  12        5.26        0.15      1.96 o 
  -5  -5  12       38.04       43.08      5.66 o 
  -4  -5  12       34.00       41.14      6.64 o 
  -3  -5  12      224.68      233.45     11.22 o 
  -2  -5  12      240.85      242.63     10.94 o 
  -1  -5  12      156.25      174.78     12.84 o 
   0  -5  12       40.19       52.91      4.96 o 
   1  -5  12        6.66        8.09      3.59 o 
   2  -5  12       43.39       58.65      5.60 o 
   3  -5  12        1.77        3.79      3.32 o 
   4  -5  12      108.72      107.24      5.27 o 
   5  -5  12      165.19      154.32     10.33 o 
  -5  -4  12       16.91       10.06      5.24 o 
  -4  -4  12       28.28       28.13      4.63 o 
  -3  -4  12      634.24      605.27     17.46 o 
  -2  -4  12      256.03      255.17     13.33 o 
  -1  -4  12        0.21        1.07      3.52 o 
   0  -4  12      160.01      155.39     16.48 o 
   1  -4  12      242.46      266.16     13.69 o 
   2  -4  12        5.27        6.38      2.39 o 
   3  -4  12      283.37      286.69      6.44 o 
   4  -4  12      175.57      179.61      5.31 o 
   5  -4  12      104.42      108.39      3.98 o 
   6  -4  12       47.95       43.01      3.07 o 
  -6  -3  12       22.87       17.08      6.17 o 
  -5  -3  12       18.85       14.83      4.37 o 
  -4  -3  12      158.94      161.91      9.10 o 
  -3  -3  12      143.28      150.65     10.18 o 
  -2  -3  12       29.02       27.75      3.85 o 
  -1  -3  12      207.36      211.29     11.48 o 
   0  -3  12      142.24      139.09     12.12 o 
   1  -3  12       66.88       68.25      5.39 o 
   2  -3  12       10.03       13.23      2.83 o 
   3  -3  12       91.48      107.37      5.20 o 
   4  -3  12        1.80        2.61      1.96 o 
   5  -3  12      248.91      237.16      5.51 o 
   6  -3  12        0.77        2.28      2.18 o 
  -6  -2  12        1.35        0.43      3.76 o 
  -5  -2  12       24.25       25.43      4.62 o 
  -4  -2  12       54.73       54.74     13.45 o 
  -3  -2  12      610.32      601.54     13.53 o 
  -2  -2  12      174.43      164.30      6.79 o 
  -1  -2  12       12.20       10.77      5.05 o 
   0  -2  12      244.94      233.49      6.42 o 
   1  -2  12      578.54      574.52     12.37 o 
   2  -2  12       92.51       94.03      4.57 o 
   3  -2  12        1.54        3.38      2.00 o 
   4  -2  12      631.98      643.60     10.70 o 
   5  -2  12      113.00      123.04      8.76 o 
   6  -2  12       79.87       79.74      3.85 o 
   7  -2  12      212.76      189.68      7.42 o 
  -6  -1  12      145.58      140.55      9.82 o 
  -5  -1  12       15.66        9.09      3.93 o 
  -4  -1  12      690.80      664.56     23.75 o 
  -3  -1  12      947.72      938.56     28.48 o 
  -2  -1  12      412.34      375.73      8.73 o 
  -1  -1  12      430.05      392.89     13.33 o 
   0  -1  12     1694.96     1636.65     28.35 o 
   1  -1  12      553.82      521.05      8.18 o 
   2  -1  12       85.67       79.00      2.97 o 
   3  -1  12       47.61       50.68      3.14 o 
   4  -1  12      308.27      309.19      6.03 o 
   5  -1  12       13.77       14.30      1.91 o 
   6  -1  12      163.76      169.34      8.95 o 
   7  -1  12      102.23      108.82      7.39 o 
  -6   0  12        3.91        1.23      3.66 o 
  -5   0  12       65.74       67.25      5.62 o 
  -4   0  12      546.81      513.81     20.09 o 
  -3   0  12       90.61       90.96      5.45 o 
  -2   0  12       74.92       72.14      4.10 o 
  -1   0  12      281.45      252.08     11.88 o 
   0   0  12      935.04      904.96     21.94 o 
   1   0  12       51.50       61.82      3.49 o 
   2   0  12        1.42        2.32      1.51 o 
   3   0  12        3.53        4.35      1.51 o 
   4   0  12      621.81      597.57      8.98 o 
   5   0  12       60.26       67.58      9.76 o 
   6   0  12       21.30       22.61      2.25 o 
   7   0  12      106.86      111.09      6.06 o 
  -6   1  12        3.72        2.33      4.84 o 
  -5   1  12        4.15        8.58      4.70 o 
  -4   1  12        5.00        3.11      5.45 o 
  -3   1  12      106.31      114.20      6.35 o 
  -2   1  12      179.89      176.29      4.60 o 
  -1   1  12      197.99      205.75      5.04 o 
   0   1  12      787.14      753.07     14.56 o 
   1   1  12      240.01      242.62      4.65 o 
   2   1  12       34.30       34.28      2.26 o 
   3   1  12      195.91      205.57      5.98 o 
   4   1  12      661.34      625.55      8.54 o 
   5   1  12        0.67        1.53      1.82 o 
   6   1  12      222.08      228.74      6.56 o 
   7   1  12      132.23      133.78      8.24 o 
  -6   2  12       24.63       21.55      3.50 o 
  -5   2  12       23.24       17.07      3.24 o 
  -4   2  12        3.32        3.79      2.16 o 
  -3   2  12      106.43       97.25      6.50 o 
  -2   2  12      224.49      209.14      4.65 o 
  -1   2  12      691.46      686.66     10.92 o 
   0   2  12      870.81      843.23     13.49 o 
   1   2  12       27.53       26.05      2.03 o 
   2   2  12       11.37       12.97      2.09 o 
   3   2  12       43.77       40.80      1.87 o 
   4   2  12       23.36       18.33      2.72 o 
   5   2  12       92.95       93.81      2.16 o 
   6   2  12       71.65       66.52      4.37 o 
   7   2  12       35.93       25.69      8.24 o 
   8   2  12        1.87        2.67      3.64 o 
  -5   3  12      109.13      108.48     10.78 o 
  -4   3  12       20.61       18.09      2.46 o 
  -3   3  12        3.15        1.98      1.78 o 
  -2   3  12       53.20       53.54      3.59 o 
  -1   3  12      342.52      334.99      5.51 o 
   0   3  12      191.76      191.82      4.17 o 
   1   3  12       48.20       51.78      2.83 o 
   2   3  12       15.61       18.02      4.47 o 
   3   3  12      440.94      432.73      8.68 o 
   4   3  12       90.15       85.62      2.87 o 
   5   3  12       64.11       62.62      2.22 o 
   6   3  12      141.35      135.06      2.38 o 
   7   3  12      269.64      245.26     10.42 o 
   8   3  12        4.88        4.12      3.88 o 
  -5   4  12       45.94       44.35      4.77 o 
  -4   4  12      121.45      115.21      5.99 o 
  -3   4  12       73.00       77.55      5.94 o 
  -2   4  12        2.56        4.23      1.70 o 
  -1   4  12      639.85      617.30     11.94 o 
   0   4  12      502.20      490.21      7.56 o 
   1   4  12      227.32      234.03      5.45 o 
   2   4  12       21.42       18.48      3.74 o 
   3   4  12     1399.65     1395.71     17.46 o 
   4   4  12       89.28       98.47      3.46 o 
   5   4  12       44.60       54.46      5.21 o 
   6   4  12      486.76      499.74     16.72 o 
   7   4  12       74.05       67.86      7.03 o 
   8   4  12        3.87        4.85      4.60 o 
  -5   5  12      171.18      174.98     20.60 o 
  -4   5  12       37.88       42.12      3.04 o 
  -3   5  12        2.85        2.72      3.34 o 
  -2   5  12      169.70      172.59      6.11 o 
  -1   5  12      672.74      654.32     25.45 o 
   0   5  12        8.46        8.64      1.92 o 
   1   5  12       60.07       61.96      6.06 o 
   2   5  12      396.82      414.34      6.95 o 
   3   5  12      105.57      123.85      3.08 o 
   4   5  12        7.82        8.81      3.00 o 
   5   5  12       34.99       44.96     10.30 o 
   6   5  12       61.79       69.56     12.60 o 
   7   5  12       23.63       13.57      5.33 o 
  -4   6  12       15.40       10.91      3.00 o 
  -3   6  12        3.21        3.88      1.90 o 
  -2   6  12        3.98        5.39      2.68 o 
  -1   6  12      177.04      181.22      7.88 o 
   0   6  12       13.09       16.05      3.51 o 
   1   6  12        4.81        3.81      1.37 o 
   2   6  12      245.68      231.91      6.00 o 
   3   6  12      204.84      218.37      6.85 o 
   4   6  12      163.78      164.20      6.42 o 
   5   6  12        2.21       -0.73      4.12 o 
   6   6  12      203.88      208.91     11.63 o 
   7   6  12       23.85       21.08      6.30 o 
  -3   7  12       43.58       32.51      8.98 o 
  -2   7  12       49.24       54.33      3.00 o 
  -1   7  12       96.66       93.13      3.51 o 
   0   7  12       42.31       40.78      2.44 o 
   1   7  12        6.00        4.88      1.23 o 
   2   7  12      591.92      559.29      6.25 o 
   3   7  12      150.68      173.65      6.33 o 
   4   7  12        0.07        0.24      3.88 o 
   5   7  12      139.22      163.83     10.66 o 
   6   7  12       37.36       39.99     12.60 o 
   7   7  12        7.95       13.57     11.15 o 
  -3   8  12       26.22       23.21      3.59 o 
  -2   8  12       26.93       26.47      2.11 o 
  -1   8  12       42.59       48.96      6.11 o 
   0   8  12        0.28        0.03      1.73 o 
   1   8  12        1.27        2.20      1.10 o 
   2   8  12      114.69      110.20      2.03 o 
   3   8  12        0.70       -0.24      3.88 o 
   4   8  12        0.04        2.91      4.60 o 
   5   8  12       18.62       20.12     10.91 o 
   6   8  12       65.58       58.65      8.48 o 
  -1   9  12       18.92       11.11      2.96 o 
   0   9  12       17.75       13.17      2.49 o 
   1   9  12        0.66        0.96      1.20 o 
   2   9  12       86.42       97.91     12.12 o 
   3   9  12       37.74       25.93     10.18 o 
   4   9  12       24.79       37.56      6.54 o 
   5   9  12      133.82      148.08     19.39 o 
   1  10  12       50.04       40.72      8.97 o 
   2  10  12        7.52       -1.45      3.88 o 
   3  10  12       17.77       19.15      9.69 o 
  -2  -7  13       30.69       25.91      9.67 o 
  -1  -7  13       14.10        9.86      5.98 o 
   0  -7  13       15.08       10.82      6.05 o 
   1  -7  13       46.40       55.47      6.58 o 
   2  -7  13       31.56       30.32      3.97 o 
  -3  -6  13      190.35      182.13      9.17 o 
  -2  -6  13       10.36        9.75      5.61 o 
  -1  -6  13       68.16       68.96     10.95 o 
   0  -6  13      239.92      237.40      9.84 o 
   1  -6  13       21.75       13.20      4.54 o 
   2  -6  13       40.40       47.87      4.54 o 
   3  -6  13      141.67      136.48      7.80 o 
  -4  -5  13      114.07      120.10      7.80 o 
  -3  -5  13       67.46       69.34      7.63 o 
  -2  -5  13       79.87       84.88      7.92 o 
  -1  -5  13      160.62      165.37      7.88 o 
   0  -5  13       23.62       28.13      5.54 o 
   1  -5  13        6.60       13.31      4.92 o 
   2  -5  13       48.39       61.74      4.75 o 
   3  -5  13       56.32       56.35      3.79 o 
   4  -5  13       15.30       12.28      4.71 o 
  -5  -4  13        5.27        5.18      5.30 o 
  -4  -4  13        5.05        1.94      3.60 o 
  -3  -4  13        6.44        3.17      3.68 o 
  -2  -4  13        0.81        2.20      5.33 o 
  -1  -4  13      126.58      138.68      6.77 o 
   0  -4  13      141.63      152.33      6.85 o 
   1  -4  13      237.60      231.03      9.84 o 
   2  -4  13        1.07        4.00      3.34 o 
   3  -4  13      359.62      372.13      9.79 o 
   4  -4  13       75.00       77.93      6.48 o 
   5  -4  13        0.02        3.05      2.14 o 
  -5  -3  13       38.81       34.63      6.43 o 
  -4  -3  13       41.28       46.29      5.38 o 
  -3  -3  13      267.18      249.18      8.99 o 
  -2  -3  13      206.15      201.85      9.45 o 
  -1  -3  13      607.71      586.36     13.45 o 
   0  -3  13      192.62      201.62      8.36 o 
   1  -3  13        1.51        0.82      2.44 o 
   2  -3  13      374.32      382.31      7.73 o 
   3  -3  13      134.76      143.40      6.72 o 
   4  -3  13       30.01       29.60      2.78 o 
   5  -3  13       59.54       67.58      3.82 o 
   6  -3  13       40.27       30.46      3.53 o 
  -5  -2  13      307.73      308.49     13.50 o 
  -4  -2  13      154.74      161.13      7.71 o 
  -3  -2  13        3.82        5.63      4.33 o 
  -2  -2  13      301.17      298.02     10.38 o 
  -1  -2  13      133.17      118.99      5.40 o 
   0  -2  13       81.80       76.65      5.70 o 
   1  -2  13       67.96       64.33      4.71 o 
   2  -2  13       60.88       67.45      8.87 o 
   3  -2  13      139.24      149.69      5.33 o 
   4  -2  13      200.94      210.79      9.44 o 
   5  -2  13       51.56       40.92      3.82 o 
   6  -2  13       36.56       37.93      3.74 o 
  -5  -1  13       19.03       15.09      5.40 o 
  -4  -1  13      280.61      269.93     11.83 o 
  -3  -1  13        0.06        1.20      3.64 o 
  -2  -1  13      115.76      114.93      6.57 o 
  -1  -1  13      141.61      140.60      5.31 o 
   0  -1  13      224.39      241.18      5.57 o 
   1  -1  13      120.81      119.29      3.83 o 
   2  -1  13      413.95      417.90      7.93 o 
   3  -1  13      429.39      447.02      7.22 o 
   4  -1  13       36.51       35.37      2.74 o 
   5  -1  13      225.77      220.41      5.37 o 
   6  -1  13      229.95      218.64      6.40 o 
   7  -1  13       35.06       42.87      5.87 o 
  -5   0  13      136.13      132.65      9.09 o 
  -4   0  13      588.11      572.97     37.81 o 
  -3   0  13        0.01        2.72      3.66 o 
  -2   0  13      257.25      267.52      9.33 o 
  -1   0  13      561.07      579.31     10.60 o 
   0   0  13       10.82       12.03      2.45 o 
   1   0  13      690.22      674.48      9.88 o 
   2   0  13      574.10      558.36      9.12 o 
   3   0  13      104.22       99.47      3.52 o 
   4   0  13       45.90       41.23      2.56 o 
   5   0  13      213.73      208.67      6.56 o 
   6   0  13       82.01       75.36      6.51 o 
   7   0  13        3.61        9.24      2.38 o 
  -5   1  13      120.56      114.07      8.69 o 
  -4   1  13      181.39      193.06      9.54 o 
  -3   1  13      165.99      169.08      5.87 o 
  -2   1  13      134.15      131.74      9.46 o 
  -1   1  13       64.27       65.74      6.90 o 
   0   1  13       10.33        8.13      1.90 o 
   1   1  13       63.53       61.39      2.98 o 
   2   1  13      345.67      335.69      5.81 o 
   3   1  13      607.59      592.98     14.04 o 
   4   1  13      171.78      161.73      4.84 o 
   5   1  13      167.56      166.20      3.30 o 
   6   1  13      225.54      227.00      8.47 o 
   7   1  13       29.98       20.93      2.60 o 
  -5   2  13       85.63       77.28      6.09 o 
  -4   2  13       79.40       79.95      5.56 o 
  -3   2  13       82.20       89.40      6.05 o 
  -2   2  13      126.29      112.62      4.30 o 
  -1   2  13      755.90      720.76     13.39 o 
   0   2  13      109.59      102.77      3.71 o 
   1   2  13       53.59       51.74      2.25 o 
   2   2  13      258.71      271.90      4.72 o 
   3   2  13      790.19      797.75     20.32 o 
   4   2  13      124.52      118.64      2.49 o 
   5   2  13      605.94      583.50     21.17 o 
   6   2  13      268.47      266.72     18.94 o 
   7   2  13        5.39        3.15      3.88 o 
  -5   3  13       11.48       10.60      2.99 o 
  -4   3  13        3.35        3.31      2.39 o 
  -3   3  13       40.86       38.96      2.94 o 
  -2   3  13      411.31      401.70      9.00 o 
  -1   3  13      210.85      218.66      5.12 o 
   0   3  13      105.61      106.92      2.96 o 
   1   3  13      179.10      171.56      3.79 o 
   2   3  13       43.99       43.54      2.02 o 
   3   3  13      146.76      145.81      6.08 o 
   4   3  13      282.90      287.44      3.95 o 
   5   3  13      137.54      143.60      2.20 o 
   6   3  13       77.94       71.65      8.23 o 
   7   3  13       19.33       14.30      8.48 o 
  -5   4  13       26.43       14.55      6.30 o 
  -4   4  13        5.93        7.03      3.60 o 
  -3   4  13       40.75       36.37      3.31 o 
  -2   4  13       31.17       33.62      3.29 o 
  -1   4  13        1.96       -0.45      1.83 o 
   0   4  13      133.37      123.50      3.00 o 
   1   4  13       14.67       14.27      1.41 o 
   2   4  13       48.96       52.20      3.98 o 
   3   4  13       52.12       51.93      1.75 o 
   4   4  13       26.50       30.94      1.09 o 
   5   4  13      347.97      328.76      9.25 o 
   6   4  13      170.47      173.77      6.94 o 
   7   4  13        2.08        4.36      4.60 o 
  -4   5  13       10.90       10.57      2.55 o 
  -3   5  13       36.63       39.77      3.51 o 
  -2   5  13      202.90      205.83      7.03 o 
  -1   5  13      177.39      180.23      6.31 o 
   0   5  13       69.72       65.75      4.97 o 
   1   5  13      207.10      205.76      4.74 o 
   2   5  13      191.51      196.53      3.94 o 
   3   5  13       73.03       73.37      2.59 o 
   4   5  13      208.67      221.08      7.45 o 
   5   5  13      270.84      296.84     15.39 o 
   6   5  13       27.54       22.54      6.06 o 
   7   5  13       28.00       29.08      6.30 o 
  -4   6  13        0.02        1.04      4.85 o 
  -3   6  13      112.28       99.03      3.96 o 
  -2   6  13      309.25      299.50      6.93 o 
  -1   6  13        0.88        3.37      2.53 o 
   0   6  13      111.82      110.01      3.72 o 
   1   6  13      104.20      106.66      3.65 o 
   2   6  13       53.13       53.18      4.26 o 
   3   6  13        6.02        7.11      1.16 o 
   4   6  13       30.37       34.57      5.13 o 
   5   6  13       92.25       98.64      8.72 o 
   6   6  13       10.94       14.30      6.06 o 
   7   6  13        1.07        2.67      9.21 o 
  -3   7  13        6.88        4.85      1.95 o 
  -2   7  13       68.22       61.43      5.09 o 
  -1   7  13       33.56       37.34      6.30 o 
   0   7  13       15.26       12.72      2.15 o 
   1   7  13       67.80       66.99      2.00 o 
   2   7  13      327.81      337.16      4.85 o 
   3   7  13        0.98       -3.00      3.00 o 
   4   7  13      112.07      124.57      9.21 o 
   5   7  13      276.25      310.46     24.24 o 
   6   7  13       14.88       16.00      6.30 o 
  -2   8  13      111.54      117.08      4.90 o 
  -1   8  13        2.14       -0.16      2.51 o 
   0   8  13       56.64       57.31      3.23 o 
   1   8  13       37.65       38.06      2.06 o 
   2   8  13       89.01      104.94      7.51 o 
   3   8  13       46.43       50.65     11.88 o 
   4   8  13      185.28      179.58     11.39 o 
   5   8  13       46.66       39.50      7.51 o 
  -1   9  13       10.68       13.81      3.64 o 
   0   9  13        1.15        1.58      1.71 o 
   1   9  13       57.16       63.74      6.06 o 
   2   9  13        0.35        4.60      4.12 o 
   3   9  13        5.20       13.09      5.33 o 
   4   9  13        1.07        3.64      8.97 o 
  -2  -6  14       25.00       22.62      5.40 o 
  -1  -6  14      121.97      145.56      8.64 o 
   0  -6  14       46.39       70.11     21.21 o 
   1  -6  14        0.45       -0.61      3.77 o 
   2  -6  14       48.46       59.99     13.51 o 
  -3  -5  14       11.67       15.51      4.88 o 
  -2  -5  14      202.39      212.73     11.63 o 
  -1  -5  14      119.74      119.36      7.51 o 
   0  -5  14        4.10        2.55      3.68 o 
   1  -5  14       76.81      104.48      6.77 o 
   2  -5  14      235.20      245.51     13.31 o 
   3  -5  14       53.93       43.91      3.88 o 
   4  -5  14       35.97       18.46      3.33 o 
  -4  -4  14       30.77       33.40      6.89 o 
  -3  -4  14       17.15       17.09      4.71 o 
  -2  -4  14      215.96      228.71      9.08 o 
  -1  -4  14        8.90       12.84      3.94 o 
   0  -4  14        4.27       -0.90      3.83 o 
   1  -4  14        2.98        3.14      3.31 o 
   2  -4  14      103.36      100.15      8.30 o 
   3  -4  14       11.32       14.32      3.24 o 
   4  -4  14        0.43        1.15      3.24 o 
   5  -4  14        7.10        5.95      2.65 o 
  -4  -3  14        5.91        8.38      4.27 o 
  -3  -3  14       35.32       38.64      5.05 o 
  -2  -3  14      351.49      366.97     11.12 o 
  -1  -3  14      223.87      219.10      9.09 o 
   0  -3  14       69.53       84.35      5.30 o 
   1  -3  14       20.47       26.45      3.30 o 
   2  -3  14      233.59      247.98      6.38 o 
   3  -3  14       37.21       58.00      9.04 o 
   4  -3  14       27.34       27.44      3.28 o 
   5  -3  14      199.69      191.92      6.13 o 
  -5  -2  14       81.68       80.59      7.10 o 
  -4  -2  14       25.10       19.86      5.76 o 
  -3  -2  14      389.21      378.82     21.57 o 
  -2  -2  14      323.44      319.38     15.03 o 
  -1  -2  14       51.93       48.99      4.46 o 
   0  -2  14       14.47       13.65      2.81 o 
   1  -2  14      311.69      327.16      9.25 o 
   2  -2  14       56.92       58.13      3.85 o 
   3  -2  14        1.28        0.99      2.22 o 
   4  -2  14      158.42      159.87      7.75 o 
   5  -2  14       85.25       95.63      3.82 o 
   6  -2  14        0.94        3.01      2.26 o 
  -5  -1  14        5.12        9.47      4.52 o 
  -4  -1  14       12.94       12.12      4.96 o 
  -3  -1  14      306.84      313.11     12.14 o 
  -2  -1  14       78.27       72.44      4.96 o 
  -1  -1  14        2.60       -0.39      2.16 o 
   0  -1  14        5.60        8.22      2.77 o 
   1  -1  14      105.80      106.08      4.53 o 
   2  -1  14      156.88      152.75      4.77 o 
   3  -1  14        7.53        6.17      2.04 o 
   4  -1  14       12.45        9.92      2.04 o 
   5  -1  14      120.75      120.77      5.10 o 
   6  -1  14       50.31       62.24      7.19 o 
  -5   0  14       14.85       15.03      4.69 o 
  -4   0  14        1.13        5.16      6.56 o 
  -3   0  14      255.22      255.60     13.69 o 
  -2   0  14      502.46      475.81      9.43 o 
  -1   0  14       41.95       44.13      4.23 o 
   0   0  14       81.69       85.18      4.04 o 
   1   0  14      559.06      554.05     10.05 o 
   2   0  14      755.19      756.69     11.22 o 
   3   0  14        2.16        4.53      2.21 o 
   4   0  14      207.73      215.31      5.12 o 
   5   0  14      162.97      159.68      4.62 o 
   6   0  14        0.88        1.19      2.34 o 
   7   0  14      135.51      134.73      6.18 o 
  -5   1  14       20.31       20.96      4.35 o 
  -4   1  14       67.37       71.54      6.81 o 
  -3   1  14      645.87      637.78     13.30 o 
  -2   1  14      304.75      301.58      8.98 o 
  -1   1  14       55.87       54.15      3.09 o 
   0   1  14      465.77      456.71      8.57 o 
   1   1  14      539.03      515.28     13.25 o 
   2   1  14       91.84       87.07      4.38 o 
   3   1  14        2.20        1.38      1.42 o 
   4   1  14      303.08      284.68      5.03 o 
   5   1  14       18.07       15.05      1.94 o 
   6   1  14       29.73       37.53      2.12 o 
   7   1  14       13.03       14.54      4.60 o 
  -5   2  14        0.11        5.53      3.36 o 
  -4   2  14       92.33       98.54      7.33 o 
  -3   2  14      104.14      102.53      4.36 o 
  -2   2  14        3.85        4.55      2.40 o 
  -1   2  14        6.11        7.12      2.13 o 
   0   2  14       45.74       47.90     11.35 o 
   1   2  14      189.67      183.66      5.40 o 
   2   2  14      108.15      114.80      3.40 o 
   3   2  14       37.50       33.67      2.16 o 
   4   2  14      575.10      571.03     12.10 o 
   5   2  14      219.61      217.64      7.14 o 
   6   2  14       19.42       11.88      4.60 o 
   7   2  14       15.88       19.63      5.09 o 
  -4   3  14        1.75        0.20      2.33 o 
  -3   3  14       55.76       56.22      7.31 o 
  -2   3  14      132.35      131.61      9.14 o 
  -1   3  14        5.58        5.64      1.92 o 
   0   3  14      499.53      497.92      9.93 o 
   1   3  14      244.88      243.45      5.82 o 
   2   3  14      147.57      146.32      5.04 o 
   3   3  14        0.81        1.51      1.40 o 
   4   3  14      437.57      443.20      8.64 o 
   5   3  14      194.89      179.41      4.04 o 
   6   3  14       52.35       65.38      8.36 o 
   7   3  14       28.31       28.84      6.06 o 
  -4   4  14       18.73       21.97      5.83 o 
  -3   4  14       91.69       93.67      3.84 o 
  -2   4  14        1.76        2.13      2.48 o 
  -1   4  14      253.41      252.74      5.73 o 
   0   4  14      266.14      253.11      8.72 o 
   1   4  14       35.08       27.12      2.73 o 
   2   4  14      288.76      286.55      4.47 o 
   3   4  14        7.30        8.19      1.29 o 
   4   4  14       59.00       66.84      2.68 o 
   5   4  14       12.14       12.50      3.59 o 
   6   4  14        0.16        2.00      3.83 o 
   7   4  14        2.39       -0.48      7.76 o 
  -4   5  14        2.63       -0.16      3.39 o 
  -3   5  14       39.39       46.53      3.64 o 
  -2   5  14       20.80       20.74      5.17 o 
  -1   5  14       64.62       55.40      4.48 o 
   0   5  14       30.49       37.84      3.89 o 
   1   5  14      179.80      188.90      5.34 o 
   2   5  14       13.07       18.01      2.04 o 
   3   5  14       72.03       69.99      2.00 o 
   4   5  14      235.20      250.65     10.20 o 
   5   5  14       80.40       80.83      6.89 o 
   6   5  14        7.02        6.30      5.09 o 
   7   5  14       33.89       22.54      6.30 o 
  -3   6  14      148.41      148.23      5.85 o 
  -2   6  14       27.72       24.08      3.51 o 
  -1   6  14      158.03      140.90      4.71 o 
   0   6  14       84.72       81.88      5.09 o 
   1   6  14        2.35        5.48      1.90 o 
   2   6  14        0.19        0.42      1.15 o 
   3   6  14      554.99      562.12     16.23 o 
   4   6  14      143.15      150.43      8.54 o 
   5   6  14        3.27        1.80      3.34 o 
   6   6  14       46.46       26.66     11.88 o 
  -2   7  14       15.73       13.47      4.48 o 
  -1   7  14       32.08       42.62      3.17 o 
   0   7  14       44.52       41.69      3.64 o 
   1   7  14        0.67        0.95      1.17 o 
   2   7  14        9.45        7.67      1.57 o 
   3   7  14       81.24       92.66     13.21 o 
   4   7  14      109.67      117.29      7.03 o 
   5   7  14        0.30        1.70      5.09 o 
   6   7  14        1.46        5.09      5.82 o 
  -1   8  14       22.73       22.12      2.87 o 
   0   8  14        8.23        7.14      2.05 o 
   1   8  14       33.23       36.80      1.78 o 
   2   8  14        3.99        0.53      5.45 o 
   3   8  14      116.54       98.15      8.72 o 
   4   8  14      199.04      214.00     21.08 o 
   5   8  14       20.03        1.21      5.33 o 
   2   9  14       78.59       62.04      7.27 o 
   3   9  14       14.03       11.15      5.33 o 
  -2  -5  15      252.26      260.91     11.31 o 
  -1  -5  15        7.28        9.86      4.54 o 
   0  -5  15       17.43       30.27      6.54 o 
   1  -5  15       93.89      116.58      6.84 o 
   2  -5  15      177.08      206.02     11.02 o 
   3  -5  15        0.51       -0.44      2.60 o 
  -3  -4  15      101.29      108.70      9.72 o 
  -2  -4  15      254.54      270.42     22.54 o 
  -1  -4  15        1.90       -1.15      3.51 o 
   0  -4  15      109.11      128.12      7.11 o 
   1  -4  15       93.15      108.30      6.15 o 
   2  -4  15        0.49        2.09      2.70 o 
   3  -4  15      126.88      142.09      9.04 o 
   4  -4  15       79.36       86.75      9.82 o 
  -3  -3  15      185.37      177.51      8.82 o 
  -2  -3  15        2.40        8.04      4.02 o 
  -1  -3  15       31.42       31.36      4.54 o 
   0  -3  15        7.96        2.11      5.33 o 
   1  -3  15       29.41       29.09      4.78 o 
   2  -3  15        1.41        1.63      2.72 o 
   3  -3  15        2.67        7.39      3.63 o 
   4  -3  15      102.29      102.15      7.00 o 
   5  -3  15       45.50       41.22      3.82 o 
  -4  -2  15        2.53        1.34      3.83 o 
  -3  -2  15      208.14      203.14     12.60 o 
  -2  -2  15        0.74        9.57      3.77 o 
  -1  -2  15       26.60       32.12     12.60 o 
   0  -2  15      180.72      181.72     11.13 o 
   1  -2  15      536.02      497.42      9.94 o 
   2  -2  15       45.89       39.15      3.83 o 
   3  -2  15      241.84      240.69      6.81 o 
   4  -2  15       82.83       87.10      3.92 o 
   5  -2  15       14.44       14.50      2.61 o 
  -4  -1  15      121.41      124.33      7.59 o 
  -3  -1  15      319.25      325.80     17.69 o 
  -2  -1  15        0.25        6.77      4.33 o 
  -1  -1  15      168.30      171.68      9.90 o 
   0  -1  15      389.92      413.08      8.46 o 
   1  -1  15       49.84       43.54      4.72 o 
   2  -1  15       22.06       24.91      3.02 o 
   3  -1  15      266.41      257.98      6.63 o 
   4  -1  15        7.17        4.24      2.32 o 
   5  -1  15        0.24        3.54      2.32 o 
   6  -1  15        5.08        4.87      4.63 o 
  -4   0  15       71.77       70.43      6.14 o 
  -3   0  15       83.22       82.57      5.49 o 
  -2   0  15       18.66       18.78      5.34 o 
  -1   0  15        4.18        4.06      3.17 o 
   0   0  15        2.12        4.91      2.18 o 
   1   0  15       57.47       60.20      3.65 o 
   2   0  15        3.23        1.54      1.84 o 
   3   0  15      189.59      207.09      7.58 o 
   4   0  15      191.57      184.27      7.90 o 
   5   0  15       24.42       24.76      2.75 o 
   6   0  15       15.45       13.25      2.65 o 
  -4   1  15       90.11       98.60      8.85 o 
  -3   1  15      100.52       90.50      6.45 o 
  -2   1  15        7.43        9.26      3.67 o 
  -1   1  15        4.80        6.85      4.14 o 
   0   1  15      198.43      219.46      6.02 o 
   1   1  15      105.28      104.56      4.14 o 
   2   1  15      105.21      111.08      4.21 o 
   3   1  15      335.09      340.97      5.90 o 
   4   1  15      287.80      273.39      5.62 o 
   5   1  15       36.52       43.92      2.72 o 
   6   1  15      104.36      101.43      3.08 o 
  -4   2  15      329.31      300.33     10.07 o 
  -3   2  15        7.10        5.72      4.26 o 
  -2   2  15       62.32       57.79      3.66 o 
  -1   2  15       58.36       55.26      5.08 o 
   0   2  15       73.33       77.81      3.27 o 
   1   2  15        1.77        2.73      1.96 o 
   2   2  15      134.08      130.33      3.30 o 
   3   2  15      215.27      228.78      5.87 o 
   4   2  15       40.78       47.13      3.09 o 
   5   2  15        0.19        0.60      1.87 o 
   6   2  15       17.44       14.54      8.72 o 
  -4   3  15      315.29      304.04      9.16 o 
  -3   3  15       16.21        9.77      2.72 o 
  -2   3  15       27.22       38.13      6.13 o 
  -1   3  15       20.65       19.06      2.67 o 
   0   3  15      150.94      142.95      4.90 o 
   1   3  15       10.94       13.80      2.17 o 
   2   3  15       28.75       29.63      2.17 o 
   3   3  15      290.48      290.79      7.47 o 
   4   3  15      155.61      154.33      3.59 o 
   5   3  15        1.70       -0.24      3.88 o 
   6   3  15      200.27      178.62     10.66 o 
  -3   4  15       50.42       50.13      8.92 o 
  -2   4  15       55.32       50.48      4.59 o 
  -1   4  15      386.83      377.06     10.01 o 
   0   4  15       87.48       87.58      3.02 o 
   1   4  15       83.12       86.77      3.31 o 
   2   4  15      261.60      271.25      5.36 o 
   3   4  15      239.80      252.79      6.17 o 
   4   4  15        0.53        0.58      1.88 o 
   5   4  15      220.00      154.88     53.56 o 
   6   4  15      128.35      162.82      7.62 o 
  -3   5  15        1.40        5.56      2.73 o 
  -2   5  15       41.39       33.10     16.60 o 
  -1   5  15      144.34      147.33      5.38 o 
   0   5  15       22.81       21.23      2.31 o 
   1   5  15       10.91       13.53      1.81 o 
   2   5  15        1.99        3.29      1.12 o 
   3   5  15      124.28      132.78      7.27 o 
   4   5  15        1.77        3.48      3.41 o 
   5   5  15       24.45       26.64      4.62 o 
   6   5  15       12.78       14.51      5.30 o 
  -2   6  15        5.57        4.91      2.55 o 
  -1   6  15       15.60       15.19      3.49 o 
   0   6  15       51.39       59.30      4.02 o 
   1   6  15       25.49       28.77      4.12 o 
   2   6  15        4.98        3.82      2.27 o 
   3   6  15      272.84      190.03    101.18 o 
   4   6  15       19.31       27.09      4.62 o 
   5   6  15      160.00      161.31     10.18 o 
   6   6  15       31.18       27.63      7.03 o 
  -1   7  15       57.19       72.38     14.30 o 
   0   7  15       14.51       13.47      2.50 o 
   1   7  15        2.34        4.60      1.93 o 
   2   7  15       73.33       68.83      7.03 o 
   3   7  15       52.41       49.70      6.42 o 
   4   7  15       34.79       27.91      5.73 o 
   5   7  15       53.90       55.26      8.48 o 
   0   8  15        1.55        0.26      2.17 o 
   1   8  15        3.75        4.36      7.03 o 
   2   8  15       67.10       76.34      7.51 o 
   3   8  15        3.77        1.68      3.24 o 
   4   8  15        7.42        9.45      5.82 o 
  -2  -4  16        9.77        7.51      5.09 o 
  -1  -4  16       83.80       84.14      8.39 o 
   0  -4  16      174.15      161.87     15.77 o 
   1  -4  16       43.15       41.38      7.79 o 
   2  -4  16       81.62       83.89      7.18 o 
   3  -4  16      128.94      152.96      8.06 o 
  -2  -3  16      133.29      137.74      9.75 o 
  -1  -3  16      191.81      197.08     10.41 o 
   0  -3  16       46.04       43.93      4.91 o 
   1  -3  16       18.36       15.54      3.30 o 
   2  -3  16       51.81       49.62      4.09 o 
   3  -3  16      121.53      128.84     11.69 o 
   4  -3  16        2.95        3.81      4.15 o 
  -3  -2  16       15.72       15.98      4.71 o 
  -2  -2  16      129.56      128.95      8.94 o 
  -1  -2  16       38.59       45.05      4.82 o 
   0  -2  16       48.33       51.67      4.55 o 
   1  -2  16       17.38       21.07      3.72 o 
   2  -2  16        7.94        7.17      3.35 o 
   3  -2  16      202.13      215.96      9.90 o 
   4  -2  16        0.31        1.26      2.53 o 
  -3  -1  16        9.87       11.52      4.27 o 
  -2  -1  16       51.25       53.65      4.39 o 
  -1  -1  16      371.83      383.37     11.66 o 
   0  -1  16      170.90      164.39      9.01 o 
   1  -1  16        0.15       -0.49      3.28 o 
   2  -1  16      305.50      315.70      7.15 o 
   3  -1  16      161.25      151.50      4.83 o 
   4  -1  16        1.48        1.74      1.98 o 
   5  -1  16       27.08       26.81      3.78 o 
  -3   0  16        5.60        9.32      3.30 o 
  -2   0  16      141.91      141.78     10.91 o 
  -1   0  16      145.70      145.96      5.34 o 
   0   0  16       23.82       21.94      3.46 o 
   1   0  16       46.79       53.79      4.30 o 
   2   0  16      299.93      292.32      9.59 o 
   3   0  16       20.01       13.94      2.84 o 
   4   0  16        0.27       -0.55      2.47 o 
   5   0  16       18.26       17.24      2.28 o 
  -3   1  16       89.71       81.24      4.87 o 
  -2   1  16        3.96        8.30      2.81 o 
  -1   1  16       35.81       38.62      3.34 o 
   0   1  16      150.32      129.22      8.24 o 
   1   1  16        4.73        5.37      2.49 o 
   2   1  16      241.77      246.26      6.12 o 
   3   1  16      112.24       99.82      3.93 o 
   4   1  16       19.27       18.20      3.15 o 
   5   1  16       53.26       58.57      3.48 o 
   6   1  16      138.30      121.86     18.54 o 
  -3   2  16       55.87       49.86      4.61 o 
  -2   2  16       95.24       87.65      7.33 o 
  -1   2  16       84.22       92.25      4.08 o 
   0   2  16       39.66       31.29      4.86 o 
   1   2  16      202.88      199.35      4.72 o 
   2   2  16      424.45      426.77      7.06 o 
   3   2  16       38.23       38.87      2.29 o 
   4   2  16       14.27       16.56      2.02 o 
   5   2  16       59.87       76.77      4.95 o 
   6   2  16       33.30       24.48     10.42 o 
  -3   3  16      119.50      115.29      5.41 o 
  -2   3  16       90.04       96.68      5.17 o 
  -1   3  16        0.80        0.00      2.16 o 
   0   3  16      140.02      132.65      4.79 o 
   1   3  16       29.99       36.00      3.57 o 
   2   3  16      200.88      217.68      4.80 o 
   3   3  16        0.37        0.63      1.44 o 
   4   3  16        2.47        1.19      1.86 o 
   5   3  16       13.04       10.18      5.57 o 
   6   3  16       28.46       37.08      6.79 o 
  -3   4  16       13.88       12.26      2.77 o 
  -2   4  16       15.88       13.05      3.03 o 
  -1   4  16       16.16       14.66      2.83 o 
   0   4  16       11.88       11.38      2.06 o 
   1   4  16      135.10      136.33      4.21 o 
   2   4  16      186.12      182.75      5.99 o 
   3   4  16       30.54       35.88      3.89 o 
   4   4  16      100.02      124.57     16.48 o 
   5   4  16      134.60      118.51     15.75 o 
   6   4  16       52.34       33.93     12.60 o 
  -2   5  16       98.29      107.36      7.39 o 
  -1   5  16       34.85       35.56      4.84 o 
   0   5  16       10.54        9.77      1.91 o 
   1   5  16      482.31      472.78     15.09 o 
   2   5  16      116.07      112.89      5.90 o 
   3   5  16        7.20        5.33      5.09 o 
   4   5  16      119.76      127.96     10.18 o 
   5   5  16       95.96       71.40     39.99 o 
  -1   6  16        1.83        7.63      7.15 o 
   0   6  16        7.32        5.00      4.30 o 
   1   6  16      135.31      131.69      6.33 o 
   2   6  16      131.60      145.66     16.72 o 
   3   6  16       24.03       29.32      6.54 o 
   4   6  16       31.30       16.49     12.00 o 
   5   6  16       64.81       72.75     13.09 o 
   0   7  16        0.17       -2.33      2.33 o 
   1   7  16       15.84       14.60      2.36 o 
   2   7  16      148.42      139.35     16.24 o 
   3   7  16        0.44       -3.88      5.09 o 
   4   7  16      145.08      155.95      8.39 o 
  -1  -3  17       78.01       88.06      6.74 o 
   0  -3  17        0.02        1.52      4.05 o 
   1  -3  17      127.99      131.21      7.63 o 
   2  -3  17      105.55       96.02     14.73 o 
  -2  -2  17      243.16      258.91      8.85 o 
  -1  -2  17       78.76       78.39      5.69 o 
   0  -2  17       69.47       79.35      4.97 o 
   1  -2  17       50.29       54.20      4.18 o 
   2  -2  17       41.15       44.75      4.30 o 
   3  -2  17        6.64        3.37      2.90 o 
  -2  -1  17       44.24       40.63      5.30 o 
  -1  -1  17       53.59       64.80      5.30 o 
   0  -1  17        7.42       10.66      3.43 o 
   1  -1  17       18.65       19.01      3.43 o 
   2  -1  17      147.24      155.58      6.91 o 
   3  -1  17        0.89        2.92      4.00 o 
   4  -1  17       15.19       16.40      3.24 o 
  -2   0  17       54.79       46.05      5.25 o 
  -1   0  17       13.61       15.78      3.15 o 
   0   0  17       42.03       48.87     11.80 o 
   1   0  17      378.52      364.36      7.97 o 
   2   0  17      204.36      207.69      6.85 o 
   3   0  17       14.40       16.33      2.93 o 
   4   0  17       30.35       32.23      3.94 o 
  -2   1  17       12.88       11.88      4.18 o 
  -1   1  17        6.83        6.54      3.10 o 
   0   1  17        9.87       12.27      2.74 o 
   1   1  17      113.19      111.72      4.36 o 
   2   1  17       36.28       29.97      2.67 o 
   3   1  17       53.30       53.77      4.58 o 
   4   1  17        2.02        1.97      2.13 o 
   5   1  17       26.35       22.19      3.03 o 
  -2   2  17       58.59       67.66      5.32 o 
  -1   2  17       79.94       77.63      4.11 o 
   0   2  17        3.47        5.11      2.39 o 
   1   2  17       62.81       69.01      7.10 o 
   2   2  17       39.47       31.23      6.05 o 
   3   2  17       42.66       43.79      3.24 o 
   4   2  17       31.13       30.63      2.45 o 
   5   2  17      177.53      180.55     11.63 o 
  -2   3  17      109.21      110.98      7.08 o 
  -1   3  17        0.69        0.54      2.50 o 
   0   3  17       92.29       95.59      4.09 o 
   1   3  17      123.65      128.74      4.18 o 
   2   3  17        0.98        1.13      1.59 o 
   3   3  17       54.92       59.34      8.92 o 
   4   3  17      118.21      132.33     10.42 o 
   5   3  17       20.27       15.27      6.30 o 
  -2   4  17        6.07        5.92      4.34 o 
  -1   4  17        7.70        7.38      2.60 o 
   0   4  17       25.61       26.49      2.89 o 
   1   4  17      183.75      184.66      5.83 o 
   2   4  17       78.71       68.46      5.28 o 
   3   4  17        5.02        0.73      3.33 o 
   4   4  17       40.76       50.17      8.00 o 
   5   4  17       32.75       36.11      7.51 o 
  -1   5  17        0.33        0.53      1.92 o 
   0   5  17       97.90       95.18      3.76 o 
   1   5  17      121.55      128.44      6.34 o 
   2   5  17        0.23       -1.01      2.11 o 
   3   5  17       56.29       48.47      7.76 o 
   4   5  17       89.83       86.76      9.45 o 
   0   6  17      128.72      126.62      8.78 o 
   1   6  17       80.80       87.75      6.79 o 
   2   6  17       16.09        6.30      9.45 o 
   3   6  17       70.05       71.01      8.97 o 
   1  -2  18       41.77       35.56      8.05 o 
   0  -1  18       89.27       95.81      7.49 o 
   1  -1  18       28.91       27.59      4.69 o 
   2  -1  18        1.82       -2.07      3.71 o 
   3  -1  18       90.75      103.97      7.76 o 
  -1   0  18       16.05       18.94      3.53 o 
   0   0  18       58.37       68.84      8.06 o 
   1   0  18      120.16      125.87      5.06 o 
   2   0  18       11.44       14.07      3.34 o 
   3   0  18      114.17      118.38      6.53 o 
  -1   1  18      107.33      108.76      5.63 o 
   0   1  18       92.08       93.33      6.40 o 
   1   1  18       28.72       28.34      4.60 o 
   2   1  18       24.74       25.98      3.68 o 
   3   1  18      247.62      255.64      7.37 o 
   4   1  18       21.37       18.50      2.97 o 
  -1   2  18       87.43       87.53      5.47 o 
   0   2  18       25.54       18.31      4.77 o 
   1   2  18        0.09        1.09      2.14 o 
   2   2  18       65.70       67.23      3.24 o 
   3   2  18       14.11       14.30      2.13 o 
   4   2  18       39.71       32.83      7.51 o 
  -1   3  18       87.29       97.30      6.34 o 
   0   3  18       51.83       60.06      5.99 o 
   1   3  18       84.60       82.14      4.06 o 
   2   3  18      150.45      140.86      7.76 o 
   3   3  18       17.61       12.16      1.91 o 
   4   3  18       98.58      106.39     10.42 o 
   0   4  18      154.77      152.80      6.82 o 
   1   4  18       23.82       17.87      2.28 o 
   2   4  18      191.14      174.51      4.84 o 
   3   4  18       15.27       10.42     10.42 o 
   1   5  18       14.49        8.89      2.49 o 
   2   5  18       30.29       28.11     12.84 o 
                                                 
